# Supplementary material for: The Turkish Neonatal Jaundice Online Registry: A national root cause analysis
Source: PLoS One. 2018 Feb 23;13(2):e0193108. doi: 10.1371/journal.pone.0193108 (PMC5825038; doi:10.1371/journal.pone.0193108)
Supplement: S1 File — (XLSX) [file pone.0193108.s001.xlsx]

## Sheet: Patient Information
Gender	Gest Age	Birth weight	Type of delivery	History of sibling with jaundice	Day of admission with jaundice	Bilirubin level at admission (mg/dL)	Underlying condition
F	38	3000	C/S	No	4	15	Hemolytic jaundice
M	37	3540	NVD	No	4	16,5	Hemolytic jaundice
M	41	3600	NVD	No	6	22,3	Hemolytic jaundice
M	38	3650	C/S	No	7	19,5	Hemolytic jaundice
F	39	2600	C/S	No	4	19	Hemolytic jaundice
F	38	3300	C/S	No	5	15,5	Hemolytic jaundice
M	41	3600	NVD	No	5	18	Dehydration due to lack of proper feeding
M	35	2240	NVD	No	4	17,6	Unknown
F	39	3360	NVD	No	3	26	Hemolytic jaundice
F	40	3700	NVD	No	5	23	Dehydration due to lack of proper feeding
M	38	2570	NVD	No	7	23	Hemolytic jaundice
F	37	2700	C/S	No	1	12,9	Unknown
F	39	3300	NVD	No	5	17,4	Breast milk jaundice
F	38	3240	C/S	No	7	17,5	Dehydration due to lack of proper feeding
M	40	3220	NVD	No	4	14,9	Polycythemia
M	35	2850	C/S	No	3	13,5	Dehydration due to lack of proper feeding
F	38	2500	NVD	No	6	16,6	Dehydration due to lack of proper feeding
M	37	3200	C/S	No	1	9,6	Hemolytic jaundice
F	37	2700	C/S	No	1	12,9	Unknown
M	35	2740	C/S	No	6	16,4	Prematurity
M	38	3940	C/S	No	6	18,7	Polycythemia
M	38	3940	C/S	No	6	18,7	Polycythemia
F	40	3200	C/S	No	7	24	Dehydration due to lack of proper feeding
M	38	3780	C/S	No	5	18,5	Unknown
M	39	3700	C/S	No	2	16,1	Hemolytic jaundice
F	39	2775	NVD	No	2	9,4	Breast milk jaundice
F	37	2920	C/S	No	3	14	Dehydration due to lack of proper feeding
F	40	3560	C/S	No	1	18,7	Hemolytic jaundice
F	41	3500	C/S	No	1	8,3	Hemolytic jaundice
F	40	3350	NVD	No	3	15,9	Polycythemia
F	39	2760	C/S	No	5	15,1	Hemolytic jaundice
M	39	4000	NVD	No	2	16	Cephalohematoma
F	38	3780	NVD	No	2	15	Hemolytic jaundice
F	39	3540	NVD	No	6	19,1	Breast milk jaundice
M	38	3350	NVD	No	1	8,5	Cephalohematoma
F	39	2900	NVD	No	4	22,9	Unknown
M	36	2700	NVD	No	2	13	Prematurity
F	38	2450	C/S	No	7	13,7	Dehydration due to lack of proper feeding
F	37	3320	C/S	No	2	13,5	Dehydration due to lack of proper feeding
M	38	3600	C/S	No	1	7,7	Hemolytic jaundice
M	38	3070	NVD	No	1	8,5	Hemolytic jaundice
M	37	2420	C/S	No	7	15,1	Dehydration due to lack of proper feeding
M	36	2960	C/S	No	7	14,5	Hemolytic jaundice
M	40	3850	C/S	No	5	26,4	Hemolytic jaundice
F	38	3600	NVD	No	7	20,48	Dehydration due to lack of proper feeding
M	40	3850	C/S	No	2	11	Hemolytic jaundice
M	37	3170	C/S	Yes	2	10,1	Hemolytic jaundice
M	37	4020	C/S	No	7	16,8	Dehydration due to lack of proper feeding
F	37	2600	C/S	No	5	16,7	Dehydration due to lack of proper feeding
M	40	2770	C/S	No	7	23	Unknown
F	39	4350	C/S	No	4	16	Dehydration due to lack of proper feeding
M	36	2880	C/S	No	6	18,7	Dehydration due to lack of proper feeding
M	38	3200	C/S	Yes	4	16	Hemolytic jaundice
F	36	3100	C/S	No	5	22	Prematurity
M	39	3000	C/S	No	2	15	Hemolytic jaundice
M	35	3025	C/S	No	6	16,7	Dehydration due to lack of proper feeding
F	35	3055	C/S	No	6	18	Breast milk jaundice
M	38	3650	C/S	No	7	21,6	Unknown
M	36	2115	NVD	No	7	25,4	Unknown
F	38	2980	NVD	No	5	22	Breast milk jaundice
M	39	2940	C/S	No	2	11,3	Hemolytic jaundice
M	40	3090	NVD	No	3	16	Breast milk jaundice
F	39	3850	C/S	Yes	7	19,2	Hemolytic jaundice
M	39	3500	NVD	No	7	17	Dehydration due to lack of proper feeding
M	35	2900	C/S	No	7	19	Prematurity
F	39	2720	C/S	No	2	12	Hemolytic jaundice
F	40	2950	NVD	No	2	13,4	Hemolytic jaundice
M	38	3300	NVD	No	4	18,1	Unknown
M	38	4480	NVD	No	3	17	Breast milk jaundice
F	37	2770	C/S	Yes	7	18	Unknown
F	39	2910	C/S	No	1	13,7	Hemolytic jaundice
M	38	2860	C/S	No	6	19,1	Unknown
F	37	2770	C/S	No	3	24,2	Dehydration due to lack of proper feeding
M	35	2830	NVD	Yes	2	22,2	Breast milk jaundice
M	38	3860	C/S	No	6	20,7	Dehydration due to lack of proper feeding
M	39	3710	NVD	No	4	19,5	Breast milk jaundice
M	35	2670	C/S	No	5	22,8	Prematurity
F	38	3185	C/S	No	7	18,5	Hemolytic jaundice
M	37	3200	NVD	No	6	18,5	Breast milk jaundice
M	39	3990	NVD	No	4	16,8	Breast milk jaundice
M	37	3150	C/S	No	4	18,9	Breast milk jaundice
M	38	3250	NVD	No	1	17,8	Unknown
F	36	2990	NVD	No	3	17	Breast milk jaundice
M	41	2700	NVD	No	6	19,9	Breast milk jaundice
M	40	4200	NVD	No	2	21,1	Unknown
F	36	2880	C/S	No	7	17,4	Prematurity
M	37	3160	C/S	No	7	18	Unknown
F	39	3260	C/S	No	2	11,3	Breast milk jaundice
M	36	2670	NVD	No	7	19,6	Breast milk jaundice
M	37	3500	C/S	No	6	23,5	Hemolytic jaundice
F	39	3420	NVD	No	4	23	Hemolytic jaundice
M	38	2930	C/S	No	2	16,5	Dehydration due to lack of proper feeding
M	38	3500	C/S	No	2	12,5	Hemolytic jaundice
M	39	3860	NVD	No	6	24,7	Polycythemia
F	38	3900	C/S	Yes	2	21	Hemolytic jaundice
M	37	2780	C/S	No	7	21,5	Breast milk jaundice
M	40	3420	NVD	No	1	10,6	Hemolytic jaundice
M	35	2860	NVD	No	2	16,5	Dehydration due to lack of proper feeding
F	36	2190	C/S	No	7	23	Hemolytic jaundice
F	37	2700	NVD	No	6	21,4	Dehydration due to lack of proper feeding
F	39	3520	NVD	No	1	12,1	Hemolytic jaundice
F	35	2200	C/S	No	2	7,3	Prematurity
M	35	2000	C/S	No	2	7,2	Prematurity
F	36	3000	NVD	No	2	8,5	Hemolytic jaundice
F	36	2940	C/S	No	6	20,1	Unknown
M	38	3200	NVD	No	2	12	Hemolytic jaundice
F	38	2800	C/S	No	1	6,7	Polycythemia
F	38	2940	NVD	No	6	25,6	Dehydration due to lack of proper feeding
F	39	3250	NVD	No	4	27,1	Polycythemia
F	40	3800	NVD	No	5	19,4	Dehydration due to lack of proper feeding
M	35	2745	C/S	No	7	22,3	Prematurity
M	36	3030	C/S	No	4	20,4	Prematurity
F	37	3230	C/S	No	2	13,2	Breast milk jaundice
M	40	4400	NVD	No	3	15	Polycythemia
F	39	3380	NVD	No	5	18	Dehydration due to lack of proper feeding
M	39	3200	C/S	No	2	14	Hemolytic jaundice
F	35	2420	C/S	No	2	8,2	Dehydration due to lack of proper feeding
M	39	3640	NVD	No	5	28,6	Hemolytic jaundice
M	36	2970	C/S	No	4	16,2	Dehydration due to lack of proper feeding
F	37	3500	NVD	No	4	19,8	Cephalohematoma
M	36	3150	C/S	No	5	22,3	Dehydration due to lack of proper feeding
M	38	3180	NVD	Yes	1	9,6	Hemolytic jaundice
F	38	3600	C/S	Yes	5	35	Hemolytic jaundice
M	38	3400	NVD	Yes	4	26,3	Hemolytic jaundice
M	38	3480	NVD	No	1	11,5	Hemolytic jaundice
F	38	3340	C/S	No	5	17,9	Unknown
F	39	3300	C/S	No	7	30	Dehydration due to lack of proper feeding
M	38	3000	NVD	Yes	4	19,9	Unknown
M	40	4120	NVD	No	5	18,9	Hemolytic jaundice
F	39	3300	NVD	No	3	17,9	Hemolytic jaundice
M	37	4030	C/S	No	4	16,8	Unknown
M	40	3760	NVD	Yes	5	30	Hemolytic jaundice
F	39	3490	C/S	No	6	18,6	Unknown
M	40	3480	NVD	No	7	18	Unknown
F	36	2920	C/S	No	2	12,5	Dehydration due to lack of proper feeding
M	38	4090	C/S	No	5	20,8	Unknown
F	38	3465	C/S	Yes	4	17,9	Unknown
M	40	3300	NVD	No	6	17	Hemolytic jaundice
F	37	2800	C/S	No	6	20,6	Unknown
F	39	3240	C/S	Yes	6	17,9	Hemolytic jaundice
F	38	2670	C/S	No	7	15,9	Unknown
F	39	3200	NVD	No	3	20	Polycythemia
F	38	2380	C/S	No	5	19,8	Polycythemia
F	37	3280	C/S	No	4	21,5	Unknown
M	35	2480	NVD	No	2	12	Prematurity
M	40	3250	NVD	No	4	18,7	Hemolytic jaundice
M	38	3700	C/S	No	6	19,9	Unknown
F	37	3500	NVD	No	3	19	Breast milk jaundice
M	40	3400	NVD	No	3	19,6	Polycythemia
F	38	2850	NVD	No	4	19,56	Breast milk jaundice
M	37	2835	NVD	No	7	17,7	Hemolytic jaundice
F	39	2950	C/S	No	2	13,8	Unknown
M	38	3200	C/S	No	6	20,8	Dehydration due to lack of proper feeding
F	39	3360	NVD	No	7	21,7	Breast milk jaundice
F	37	2670	NVD	No	2	18,97	Unknown
M	38	3600	NVD	No	7	22,5	Dehydration due to lack of proper feeding
F	41	3300	C/S	No	3	18,7	Hemolytic jaundice
F	38	3320	NVD	No	3	27	Unknown
M	39	3600	C/S	No	5	20,5	Dehydration due to lack of proper feeding
F	39	3250	NVD	No	7	20,8	Breast milk jaundice
M	38	3295	NVD	No	4	19	Hemolytic jaundice
F	38	2800	C/S	No	7	19,9	Unknown
F	41	3560	NVD	No	1	11,1	Hemolytic jaundice
M	40	2870	C/S	No	5	24,6	Hemolytic jaundice
M	35	2240	C/S	No	7	16,8	Dehydration due to lack of proper feeding
F	39	2800	C/S	No	6	26	Dehydration due to lack of proper feeding
M	40	3355	NVD	No	4	17	Cephalohematoma
M	36	2200	C/S	No	1	11,1	Hemolytic jaundice
F	39	2915	NVD	No	2	26,8	Unknown
M	40	3680	C/S	No	7	19	Unknown
F	39	3090	NVD	Yes	4	20,1	Hemolytic jaundice
F	37	2940	NVD	No	6	23,1	Dehydration due to lack of proper feeding
M	40	3570	C/S	No	5	20	Unknown
F	39	3280	NVD	No	3	18,3	Cephalohematoma
F	38	2870	NVD	No	4	20,6	Breast milk jaundice
F	36	2700	C/S	No	3	18	Breast milk jaundice
M	37	3500	C/S	No	4	21	Hemolytic jaundice
M	36	2900	NVD	No	3	20	Dehydration due to lack of proper feeding
M	35	2600	C/S	Yes	3	20	Hemolytic jaundice
F	38	3000	C/S	No	5	20	Breast milk jaundice
M	39	3380	C/S	No	3	19	Breast milk jaundice
M	38	2900	C/S	No	3	20	Dehydration due to lack of proper feeding
M	37	3690	NVD	No	4	14,4	Dehydration due to lack of proper feeding
F	39	3600	NVD	No	2	16	Breast milk jaundice
M	37	3000	NVD	No	1	12	Hemolytic jaundice
M	37	3000	NVD	No	1	12	Hemolytic jaundice
M	39	3080	C/S	Yes	2	10	Dehydration due to lack of proper feeding
M	39	3200	C/S	No	2	18	Dehydration due to lack of proper feeding
F	37	2900	NVD	No	3	19	Dehydration due to lack of proper feeding
M	39	3770	C/S	No	6	18,1	Dehydration due to lack of proper feeding
M	39	2800	C/S	Yes	4	25	Dehydration due to lack of proper feeding
M	40	3600	NVD	No	1	8,9	Hemolytic jaundice
F	37	2840	NVD	No	2	15,4	Dehydration due to lack of proper feeding
F	35	3250	C/S	No	2	7,6	Dehydration due to lack of proper feeding
F	36	2380	NVD	No	4	13,77	Dehydration due to lack of proper feeding
M	39	3600	C/S	No	4	20,3	Breast milk jaundice
M	38	3460	C/S	No	7	21,6	Polycythemia
F	38	2890	C/S	No	4	15,6	Dehydration due to lack of proper feeding
F	38	3150	NVD	No	6	23,4	Dehydration due to lack of proper feeding
M	40	3500	C/S	No	6	22	Hemolytic jaundice
M	37	2780	C/S	No	6	21,3	Breast milk jaundice
F	36	2470	C/S	No	5	17	Breast milk jaundice
F	36	2020	C/S	No	5	15,8	Breast milk jaundice
M	38	3145	C/S	Yes	2	16	Hemolytic jaundice
F	35	2940	NVD	No	6	22	Prematurity
M	40	3300	C/S	No	3	16	Hemolytic jaundice
F	41	2940	NVD	No	2	16	Hemolytic jaundice
M	39	3620	C/S	No	2	16	Breast milk jaundice
F	39	2840	C/S	No	2	13,8	Breast milk jaundice
M	36	2800	C/S	Yes	6	22	Prematurity
F	36	3020	C/S	No	6	17,6	Hemolytic jaundice
M	37	2110	NVD	No	3	17,8	Breast milk jaundice
F	35	2840	NVD	No	4	23,6	Breast milk jaundice
F	40	2700	NVD	No	7	17,9	Dehydration due to lack of proper feeding
M	41	3790	NVD	No	4	19,9	Hemolytic jaundice
F	36	2800	C/S	No	6	18,2	Dehydration due to lack of proper feeding
M	40	3450	C/S	No	7	27,2	Dehydration due to lack of proper feeding
F	38	3470	C/S	No	7	21	Unknown
M	37	3740	C/S	No	6	20,1	Hemolytic jaundice
M	38	3290	C/S	No	6	18,6	Hemolytic jaundice
F	40	4200	NVD	No	4	20	Dehydration due to lack of proper feeding
F	38	3560	C/S	No	5	21,6	Dehydration due to lack of proper feeding
F	38	3250	C/S	No	6	21,4	Dehydration due to lack of proper feeding
F	38	3980	C/S	No	3	15,6	Hemolytic jaundice
F	37	2980	NVD	No	1	10,6	Dehydration due to lack of proper feeding
F	40	3350	NVD	No	3	16	Cephalohematoma
F	36	2450	C/S	No	6	18,1	Breast milk jaundice
F	37	2595	C/S	No	1	7,1	Hemolytic jaundice
M	37	3660	C/S	No	2	13,2	Hemolytic jaundice
M	37	3185	NVD	No	6	18	Breast milk jaundice
F	39	2940	NVD	No	2	12,2	Dehydration due to lack of proper feeding
F	36	3390	C/S	No	5	20,4	Hemolytic jaundice
M	35	2227	NVD	No	3	15,5	Unknown
M	35	2840	NVD	No	7	24,1	Breast milk jaundice
M	39	3240	C/S	No	3	12,9	Dehydration due to lack of proper feeding
M	36	2810	NVD	No	6	24,7	Unknown
M	36	3105	C/S	No	2	14,3	Hemolytic jaundice
F	36	2770	NVD	No	3	15,2	Prematurity
F	37	2640	NVD	No	1	13,6	Hemolytic jaundice
F	39	3420	C/S	No	6	18,2	Dehydration due to lack of proper feeding
M	39	3720	C/S	No	5	24,9	Cephalohematoma
M	37	2750	NVD	No	4	14,3	Dehydration due to lack of proper feeding
M	39	2970	C/S	No	2	17,5	Unknown
M	37	2160	C/S	Yes	4	20,3	Hemolytic jaundice
M	36	3040	NVD	No	4	17	Dehydration due to lack of proper feeding
F	38	2660	C/S	No	4	20	Dehydration due to lack of proper feeding
M	35	2340	C/S	No	2	8,7	Prematurity
F	36	3050	C/S	No	2	13,2	Dehydration due to lack of proper feeding
F	39	3870	C/S	No	1	9,6	Hemolytic jaundice
F	39	2980	NVD	No	1	6,38	Polycythemia
F	35	2860	C/S	No	3	14,1	Prematurity
F	36	2880	NVD	No	5	21,6	Dehydration due to lack of proper feeding
M	37	2830	C/S	No	2	11,23	Dehydration due to lack of proper feeding
F	39	2920	NVD	No	2	11,1	Dehydration due to lack of proper feeding
M	41	4070	C/S	No	4	16,9	Dehydration due to lack of proper feeding
M	38	2640	NVD	No	6	29	Dehydration due to lack of proper feeding
M	36	3140	NVD	No	2	9,41	Unknown
M	35	2330	C/S	No	3	11	Prematurity
F	39	3250	C/S	Yes	4	14,9	Polycythemia
F	37	2770	C/S	No	4	14,8	Dehydration due to lack of proper feeding
F	37	2260	C/S	No	4	14,83	Dehydration due to lack of proper feeding
M	40	4020	C/S	No	3	15,11	Dehydration due to lack of proper feeding
M	37	1880	C/S	No	2	11,56	Dehydration due to lack of proper feeding
F	36	2900	C/S	Yes	1	4,3	Hemolytic jaundice
M	36	2310	C/S	No	2	16,5	Prematurity
F	37	3680	C/S	No	2	11,4	Dehydration due to lack of proper feeding
F	38	2880	NVD	No	1	12,34	Dehydration due to lack of proper feeding
M	36	2310	C/S	No	2	16,5	Prematurity
F	38	2360	C/S	No	3	16,8	Polycythemia
M	36	2800	C/S	No	2	16,21	Hemolytic jaundice
F	37	2800	C/S	No	4	15,1	Cephalohematoma
M	38	3500	C/S	Yes	1	15,1	Hemolytic jaundice
M	40	2740	NVD	No	2	12,2	Polycythemia
F	39	3400	NVD	No	2	11,8	Hemolytic jaundice
F	36	2850	C/S	No	6	14,7	Dehydration due to lack of proper feeding
F	35	2840	C/S	No	1	6,2	Hemolytic jaundice
M	39	3900	C/S	No	1	8,75	Hemolytic jaundice
M	39	3500	C/S	No	4	19,9	Dehydration due to lack of proper feeding
M	38	3510	C/S	No	1	9,41	Hemolytic jaundice
F	38	2550	C/S	No	2	12,6	Breast milk jaundice
M	35	2130	C/S	No	1	13,5	Prematurity
M	37	3420	C/S	No	5	21,2	Dehydration due to lack of proper feeding
F	36	2440	C/S	No	4	16,6	Prematurity
F	37	2400	C/S	No	2	12,2	Dehydration due to lack of proper feeding
M	36	2610	C/S	No	5	20,62	Polycythemia
M	35	2240	C/S	No	4	14,6	Prematurity
F	39	3030	C/S	No	2	11,8	Hemolytic jaundice
F	38	2890	C/S	No	1	8,2	Unknown
M	37	3930	C/S	No	5	19,58	Dehydration due to lack of proper feeding
M	38	3800	C/S	No	4	17,7	Hemolytic jaundice
F	38	3330	C/S	No	4	18,6	Hemolytic jaundice
M	40	3240	NVD	No	3	15,2	Dehydration due to lack of proper feeding
M	37	3080	C/S	No	5	20	Dehydration due to lack of proper feeding
M	41	3510	NVD	No	5	22	Dehydration due to lack of proper feeding
M	36	2550	NVD	No	6	23	Dehydration due to lack of proper feeding
F	38	2410	C/S	No	7	27	Unknown
M	36	2610	C/S	No	2	7,7	Dehydration due to lack of proper feeding
F	36	2380	C/S	Yes	2	10,7	Hemolytic jaundice
M	37	3490	C/S	Yes	4	18,3	Hemolytic jaundice
M	40	3100	NVD	No	2	9,5	Cephalohematoma
F	39	3660	C/S	No	4	18	Breast milk jaundice
M	36	2530	C/S	No	2	12	Dehydration due to lack of proper feeding
M	39	4200	C/S	No	3	14,3	Dehydration due to lack of proper feeding
M	35	2590	C/S	No	4	14,3	Dehydration due to lack of proper feeding
F	40	3570	C/S	No	2	12,6	Dehydration due to lack of proper feeding
F	38	2410	C/S	No	6	18,1	Breast milk jaundice
F	39	4030	C/S	Yes	3	24	Hemolytic jaundice
M	37	3220	C/S	No	3	12	Dehydration due to lack of proper feeding
M	37	3250	C/S	No	5	19	Breast milk jaundice
M	37	2820	NVD	No	2	10,4	Dehydration due to lack of proper feeding
M	38	3330	C/S	No	4	18	Breast milk jaundice
F	37	2355	C/S	No	3	18,8	Dehydration due to lack of proper feeding
M	36	3460	C/S	No	5	18,2	Dehydration due to lack of proper feeding
M	38	3400	C/S	No	4	15,7	Dehydration due to lack of proper feeding
M	39	3580	NVD	No	2	12,6	Dehydration due to lack of proper feeding
M	39	2870	C/S	No	3	16,07	Polycythemia
M	40	3680	C/S	No	4	26	Polycythemia
M	35	2440	C/S	No	7	22	Prematurity
F	39	3140	C/S	No	2	12,5	Unknown
M	39	2694	C/S	No	4	14,3	Unknown
M	37	2780	NVD	No	6	17,9	Unknown
M	39	3520	C/S	No	2	12,2	Dehydration due to lack of proper feeding
M	41	3815	C/S	No	3	14,5	Breast milk jaundice
M	38	2400	NVD	No	7	24	Cephalohematoma
M	35	3800	C/S	No	3	15,7	Hemolytic jaundice
M	40	3480	C/S	No	1	6,9	Hemolytic jaundice
F	37	3000	C/S	Yes	1	10,5	Hemolytic jaundice
F	38	3400	C/S	No	3	21,9	Breast milk jaundice
F	40	3290	C/S	No	2	16,7	Hemolytic jaundice
M	36	2650	NVD	No	3	21,8	Cephalohematoma
M	40	3539	NVD	No	3	17,2	Unknown
M	38	3080	C/S	No	2	12,2	Hemolytic jaundice
M	41	3480	NVD	No	4	22	Hemolytic jaundice
M	36	2460	NVD	No	2	14,9	Breast milk jaundice
M	37	2855	C/S	No	2	13,5	Unknown
M	37	2980	C/S	No	2	18,9	Hemolytic jaundice
M	37	3040	C/S	No	6	25	Unknown
M	39	3200	NVD	No	7	18,7	Cephalohematoma
M	37	3173	NVD	No	1	7	Hemolytic jaundice
M	38	3590	C/S	No	4	22,6	Unknown
F	38	3125	C/S	No	4	15	Unknown
M	38	3700	C/S	No	3	17,4	Unknown
M	38	2650	NVD	No	5	19	Dehydration due to lack of proper feeding
M	40	3900	C/S	No	5	21	Unknown
F	38	3100	C/S	No	2	18	Cephalohematoma
M	37	2620	NVD	No	6	26	Unknown
M	40	4900	NVD	No	4	18	Unknown
M	36	3130	C/S	No	7	20,2	Prematurity
F	36	2760	NVD	No	3	20,4	Prematurity
M	35	2560	NVD	No	3	15,3	Prematurity
M	39	3050	NVD	No	3	42	Hemolytic jaundice
M	40	3650	C/S	No	5	43	Unknown
M	37	3070	C/S	No	4	17,9	Unknown
M	40	3300	NVD	No	4	15,7	Cephalohematoma
M	38	3450	NVD	No	7	19,8	Breast milk jaundice
F	39	3690	C/S	No	3	14,8	Breast milk jaundice
F	35	2280	C/S	No	6	19,3	Prematurity
M	36	3240	C/S	No	7	18,7	Hemolytic jaundice
F	37	3150	C/S	No	5	19,2	Breast milk jaundice
M	38	4000	C/S	No	6	21,5	Polycythemia
F	38	2940	NVD	No	6	17,3	Unknown
F	37	2000	NVD	No	3	11,8	Unknown
F	37	3575	C/S	No	3	16,5	Dehydration due to lack of proper feeding
M	37	2850	NVD	No	6	18,4	Hemolytic jaundice
F	38	3120	NVD	No	3	14,19	Dehydration due to lack of proper feeding
M	39	3800	NVD	No	7	23,6	Unknown
F	37	2900	C/S	No	7	20,8	Unknown
M	38	2110	C/S	No	7	20,7	Dehydration due to lack of proper feeding
M	39	3450	NVD	No	5	17,2	Unknown
M	35	2227	NVD	Yes	3	15,5	Prematurity
M	39	3040	C/S	No	2	19,9	Breast milk jaundice
F	39	3250	C/S	No	3	12,5	Hemolytic jaundice
M	37	3000	C/S	No	4	14,9	Hemolytic jaundice
F	39	3260	C/S	No	6	23,9	Polycythemia
M	37	2500	NVD	No	3	19,4	Breast milk jaundice
M	38	3760	C/S	No	4	21,3	Hemolytic jaundice
M	37	3200	C/S	No	2	12,3	Dehydration due to lack of proper feeding
M	40	3085	NVD	No	2	11,3	Dehydration due to lack of proper feeding
M	39	3090	NVD	No	6	18	Dehydration due to lack of proper feeding
M	38	3690	C/S	No	3	20,7	Dehydration due to lack of proper feeding
M	37	2370	NVD	No	7	16,6	Dehydration due to lack of proper feeding
F	40	3720	NVD	No	1	10,1	Dehydration due to lack of proper feeding
M	39	3090	NVD	No	4	19,3	Dehydration due to lack of proper feeding
F	38	2400	NVD	No	2	11,7	Hemolytic jaundice
F	40	3065	C/S	No	2	16,5	Dehydration due to lack of proper feeding
F	38	3000	NVD	No	2	10,6	Dehydration due to lack of proper feeding
M	40	3600	C/S	No	5	16,8	Dehydration due to lack of proper feeding
F	37	3390	C/S	No	3	16,7	Dehydration due to lack of proper feeding
F	36	3110	NVD	No	3	18,1	Dehydration due to lack of proper feeding
M	39	3160	NVD	No	2	13,7	Dehydration due to lack of proper feeding
F	40	3850	NVD	No	3	13,7	Dehydration due to lack of proper feeding
M	36	2800	C/S	No	5	14,7	Prematurity
F	37	3680	C/S	No	2	14	Dehydration due to lack of proper feeding
M	36	2600	C/S	No	7	16,3	Dehydration due to lack of proper feeding
F	38	2650	C/S	No	7	21	Dehydration due to lack of proper feeding
M	41	2985	NVD	No	3	19,2	Dehydration due to lack of proper feeding
M	40	3800	C/S	No	1	13,3	Dehydration due to lack of proper feeding
F	35	2500	NVD	No	1	11,3	Dehydration due to lack of proper feeding
M	37	3280	NVD	No	2	9,3	Dehydration due to lack of proper feeding
M	40	3140	NVD	No	1	11	Dehydration due to lack of proper feeding
M	41	3470	NVD	No	3	16,9	Dehydration due to lack of proper feeding
M	36	3000	NVD	No	2	8,8	Dehydration due to lack of proper feeding
M	38	3120	C/S	No	6	21,7	Dehydration due to lack of proper feeding
F	40	3655	NVD	No	1	9,3	Dehydration due to lack of proper feeding
M	39	3275	C/S	Yes	1	11,7	Dehydration due to lack of proper feeding
M	41	3680	C/S	No	5	16	Dehydration due to lack of proper feeding
M	38	3240	NVD	No	3	14,1	Dehydration due to lack of proper feeding
M	41	3720	NVD	No	1	10	Dehydration due to lack of proper feeding
M	37	2565	C/S	No	4	14,5	Unknown
M	36	2840	NVD	No	1	9,7	Hemolytic jaundice
F	40	2905	C/S	No	1	11,4	Hemolytic jaundice
M	39	3820	NVD	No	5	21,03	Hemolytic jaundice
F	39	2660	C/S	No	3	19,4	Dehydration due to lack of proper feeding
F	38	3300	C/S	No	1	17,1	Hemolytic jaundice
F	40	3670	NVD	No	5	27	Cephalohematoma
M	37	3200	C/S	No	3	15,2	Prematurity
M	40	3650	NVD	No	3	17,8	Dehydration due to lack of proper feeding
M	36	2300	C/S	No	1	19,4	Prematurity
M	38	3600	C/S	No	4	24,8	Dehydration due to lack of proper feeding
M	37	3120	NVD	No	5	18,9	Prematurity
M	38	2740	NVD	No	5	22,7	Hemolytic jaundice
F	39	3050	NVD	No	2	17,3	Hemolytic jaundice
F	40	3200	NVD	No	4	30	Polycythemia
F	37	3220	C/S	No	3	17,4	Prematurity
F	37	3600	C/S	No	4	21	Dehydration due to lack of proper feeding
F	38	3280	NVD	No	4	21,1	Dehydration due to lack of proper feeding
F	38	2940	C/S	No	3	15,4	Hemolytic jaundice
F	39	2840	C/S	No	5	20,8	Unknown
F	38	2460	C/S	No	5	21,6	Unknown
M	37	3310	C/S	No	6	26,4	Hemolytic jaundice
M	40	2700	NVD	Yes	7	21,3	Unknown
M	36	2900	C/S	Yes	4	19,7	Dehydration due to lack of proper feeding
F	40	3800	NVD	No	3	15,7	Dehydration due to lack of proper feeding
M	35	2850	C/S	Yes	1	10	Hemolytic jaundice
F	35	2400	C/S	No	2	12,5	Dehydration due to lack of proper feeding
M	38	2750	C/S	Yes	4	20,5	Polycythemia
F	40	3620	C/S	No	6	18	Unknown
F	39	3100	NVD	Yes	2	16	Hemolytic jaundice
F	35	2800	C/S	No	6	25,2	Hemolytic jaundice
M	39	3720	C/S	No	4	27,3	Breast milk jaundice
M	40	3600	C/S	No	7	29,8	Unknown
F	37	2310	C/S	No	4	18,1	Unknown
M	37	2880	C/S	No	5	17,4	Dehydration due to lack of proper feeding
M	38	2970	C/S	No	2	9,6	Hemolytic jaundice
F	36	2560	C/S	No	6	29,5	Unknown
M	39	3000	C/S	Yes	2	20,4	Hemolytic jaundice
M	40	3000	C/S	Yes	4	31,66	Hemolytic jaundice
M	40	3200	C/S	No	4	31	Hemolytic jaundice
M	35	2375	C/S	No	2	10,8	Unknown
M	37	2600	C/S	Yes	7	25	Hemolytic jaundice
M	36	2785	C/S	Yes	3	5,232	Hemolytic jaundice
M	38	3600	C/S	No	7	26,94	Hemolytic jaundice
M	40	2500	NVD	No	4	21,9	Hemolytic jaundice
F	39	3100	C/S	No	7	25,9	Hemolytic jaundice
M	37	2230	C/S	No	3	12	Unknown
F	37	2615	NVD	No	7	32	Hemolytic jaundice
M	37	4030	C/S	No	4	16,8	Polycythemia
M	40	2455	NVD	No	4	17,54	Hemolytic jaundice
M	39	3500	NVD	No	4	22	Unknown
M	39	3100	C/S	No	3	16,95	Hemolytic jaundice
F	39	3270	C/S	No	7	23	Dehydration due to lack of proper feeding
F	39	3130	NVD	No	3	17,4	Hemolytic jaundice
M	40	3450	C/S	No	4	19	Hemolytic jaundice
M	37	2940	C/S	No	5	17,2	Hemolytic jaundice
F	36	2800	NVD	No	4	18,5	Unknown
M	40	3250	NVD	No	4	19,9	Unknown
M	38	3520	C/S	No	4	22,7	Unknown
M	36	2815	C/S	No	4	16,0	Unknown
F	36	2740	NVD	No	4	20,7	Unknown
F	37	2270	C/S	No	7	19,7	Breast milk jaundice
M	36	2810	NVD	No	7	22,7	Unknown
F	39	2940	C/S	No	4	18,2	Hemolytic jaundice
M	37	2620	NVD	No	6	26	Unknown
M	36	3040	NVD	No	4	18	Prematurity
M	38	3500	C/S	No	2	22	Unknown
M	37	3000	C/S	No	4	14,9	Dehydration due to lack of proper feeding
M	40	3355	NVD	No	3	15	Unknown
M	40	3250	NVD	No	3	18,7	Hemolytic jaundice
F	37	3240	C/S	No	3	27	Hemolytic jaundice
M	37	3000	NVD	No	2	12	Dehydration due to lack of proper feeding
F	35	2250	C/S	No	6	18	Dehydration due to lack of proper feeding
F	39	3180	NVD	No	3	27	Unknown
M	36	2200	NVD	No	6	28,6	Hemolytic jaundice
F	36	2235	C/S	Yes	7	16,42	Dehydration due to lack of proper feeding
F	39	3260	C/S	No	6	23,9	Unknown
M	36	3400	C/S	No	6	14,6	Unknown
M	37	2950	C/S	No	2	14,18	Polycythemia
F	35	1850	C/S	No	7	13,7	Prematurity
F	38	3100	C/S	Yes	4	21	Hemolytic jaundice
M	37	2950	NVD	No	3	19,3	Hemolytic jaundice
F	36	2630	NVD	No	3	18,2	Dehydration due to lack of proper feeding
M	35	2700	NVD	No	3	17,1	Prematurity
M	40	4900	NVD	No	3	18	Unknown
F	37	3280	NVD	No	5	21,5	Unknown
F	37	3070	NVD	No	6	18,2	Hemolytic jaundice
F	37	2900	NVD	No	3	19,4	Hemolytic jaundice
M	35	2227	NVD	Yes	5	15,5	Prematurity
M	35	2560	NVD	No	3	15,3	Prematurity
F	37	2410	NVD	No	3	17,6	Unknown
M	39	3420	NVD	No	3	24,8	Unknown
F	40	3350	NVD	No	3	16,0	Hemolytic jaundice
M	39	3130	C/S	No	2	20,2	Unknown
M	38	3295	NVD	No	2	19,4	Cephalohematoma
F	36	2760	NVD	No	5	20,4	Polycythemia
M	40	3620	C/S	No	3	19,9	Unknown
M	38	3760	C/S	No	3	21,3	Hemolytic jaundice
M	38	2460	NVD	No	2	31	Unknown
F	35	2218	NVD	No	1	8,2	Hemolytic jaundice
F	35	2170	NVD	No	1	9,4	Hemolytic jaundice
F	38	3156	C/S	No	3	17	Dehydration due to lack of proper feeding
M	37	2878	NVD	No	5	18,1	Polycythemia
F	38	3282	C/S	No	3	15,1	Dehydration due to lack of proper feeding
M	39	3600	NVD	No	1	8,7	Hemolytic jaundice
F	38	3300	NVD	No	4	20	Unknown
M	39	3770	NVD	No	2	15,67	Dehydration due to lack of proper feeding
M	40	3440	NVD	No	4	17	Hemolytic jaundice
M	35	2380	NVD	Yes	2	13,9	Polycythemia
M	38	3380	NVD	No	1	11,4	Hemolytic jaundice
F	38	2480	NVD	No	4	17,3	Breast milk jaundice
M	40	3150	NVD	No	3	21,9	Polycythemia
M	35	2570	C/S	No	4	17	Dehydration due to lack of proper feeding
F	36	3080	NVD	No	7	25,97	Polycythemia
F	35	2230	C/S	No	3	12,77	Prematurity
M	37	3400	NVD	No	3	23,65	Cephalohematoma
M	37	3000	C/S	No	6	18,17	Dehydration due to lack of proper feeding
F	38	2400	NVD	No	3	21,8	Dehydration due to lack of proper feeding
M	37	3650	NVD	No	4	20,57	Dehydration due to lack of proper feeding
M	38	3445	C/S	No	7	19,25	Dehydration due to lack of proper feeding
F	39	3170	NVD	No	3	14,5	Hemolytic jaundice
F	37	2675	C/S	No	7	23,1	Unknown
M	38	3230	C/S	No	6	23,75	Dehydration due to lack of proper feeding
M	38	3490	NVD	No	1	17,3	Hemolytic jaundice
M	38	3190	C/S	No	6	18,2	Unknown
M	38	2480	NVD	No	4	18,7	Polycythemia
F	38	3100	C/S	No	4	17,3	Unknown
F	36	2530	C/S	No	3	11,5	Dehydration due to lack of proper feeding
F	37	3090	C/S	No	7	19,9	Prematurity
M	39	4500	NVD	No	6	32,4	Dehydration due to lack of proper feeding
M	38	3340	C/S	No	3	15,8	Hemolytic jaundice
F	37	2650	C/S	No	3	14,8	Dehydration due to lack of proper feeding
M	37	2420	C/S	No	3	15,9	Prematurity
M	38	2900	NVD	No	5	22	Dehydration due to lack of proper feeding
F	39	3360	C/S	No	6	22,07	Unknown
M	37	3100	NVD	No	3	14,9	Prematurity
F	40	2650	C/S	No	5	19,9	Unknown
F	40	2800	C/S	No	2	14,9	Dehydration due to lack of proper feeding
F	35	1795	C/S	No	2	6,8	Prematurity
M	37	3660	C/S	No	7	18,4	Polycythemia
M	40	3700	NVD	No	5	18,85	Dehydration due to lack of proper feeding
M	36	2100	C/S	No	3	13,7	Prematurity
F	36	2960	C/S	No	4	14,4	Prematurity
F	35	2650	C/S	No	2	9,9	Prematurity
M	38	2900	C/S	No	1	6,3	Polycythemia
F	36	2040	C/S	No	2	9,2	Dehydration due to lack of proper feeding
M	38	2600	NVD	No	6	19,4	Dehydration due to lack of proper feeding
M	38	3210	NVD	No	7	24,3	Hemolytic jaundice
M	40	3785	C/S	No	2	14,7	Dehydration due to lack of proper feeding
M	37	2550	C/S	No	1	11,2	Breast milk jaundice
F	40	3800	C/S	No	3	14,4	Dehydration due to lack of proper feeding
M	39	3300	C/S	No	7	24,7	Unknown
M	39	3630	C/S	No	2	9,9	Hemolytic jaundice
M	40	3580	NVD	No	3	13,1	Hemolytic jaundice
M	38	3555	NVD	No	2	16,5	Unknown
M	36	3066	C/S	Yes	2	13,2	Polycythemia
M	38	3630	C/S	No	4	17	Dehydration due to lack of proper feeding
M	39	3028	NVD	No	5	17,2	Unknown
F	39	3098	C/S	No	2	12,4	Unknown
M	38	3506	C/S	No	3	20,1	Unknown
M	38	3630	NVD	No	2	7,9	Hemolytic jaundice
F	36	3065	C/S	No	6	20	Prematurity
F	39	4190	C/S	No	1	15	Dehydration due to lack of proper feeding
M	36	2365	NVD	No	3	16,7	Dehydration due to lack of proper feeding
M	36	2780	C/S	No	7	24	Dehydration due to lack of proper feeding
F	39	3680	NVD	No	4	22,5	Breast milk jaundice
F	35	2150	C/S	No	6	17,1	Dehydration due to lack of proper feeding
F	37	3090	C/S	Yes	5	18	Dehydration due to lack of proper feeding
M	40	3100	NVD	No	7	19	Cephalohematoma
M	37	3050	NVD	No	6	22	Breast milk jaundice
F	36	2060	C/S	No	4	16	Dehydration due to lack of proper feeding
M	40	3600	NVD	No	7	17,22	Cephalohematoma
F	37	3075	NVD	No	1	7	Dehydration due to lack of proper feeding
M	39	3950	C/S	No	4	17,1	Hemolytic jaundice
F	35	2300	C/S	No	6	19,9	Unknown
F	36	1840	NVD	No	3	13,85	Dehydration due to lack of proper feeding
M	35	2100	C/S	No	4	17,2	Breast milk jaundice
F	35	2670	NVD	No	3	19	Prematurity
M	40	3490	C/S	Yes	3	16,9	Breast milk jaundice
M	38	3100	NVD	No	3	22,9	Breast milk jaundice
F	37	2630	NVD	No	2	12,2	Cephalohematoma
F	36	3070	C/S	No	6	34	Breast milk jaundice
F	39	3260	NVD	No	1	9,8	Hemolytic jaundice
F	37	2500	NVD	No	7	16,5	Dehydration due to lack of proper feeding
M	37	3140	C/S	No	5	19	Hemolytic jaundice
M	37	3540	NVD	No	7	28	Breast milk jaundice
F	39	3740	NVD	No	4	21,4	Dehydration due to lack of proper feeding
F	38	2450	NVD	No	5	24,6	Breast milk jaundice
M	36	2400	C/S	No	6	17,5	Prematurity
M	35	1980	C/S	Yes	3	13	Prematurity
M	35	2495	NVD	No	4	21,7	Breast milk jaundice
F	38	3525	C/S	No	1	11,5	Hemolytic jaundice
F	37	2890	NVD	No	7	23	Dehydration due to lack of proper feeding
F	38	2800	NVD	Yes	4	21,3	Hemolytic jaundice
F	41	3450	NVD	Yes	4	18,3	Dehydration due to lack of proper feeding
F	39	3630	NVD	No	4	17	Breast milk jaundice
M	39	3330	C/S	No	2	15,4	Polycythemia
M	36	2850	C/S	No	5	19	Unknown
M	36	2850	C/S	No	5	19	Unknown
F	37	3330	C/S	No	5	18,4	Unknown
M	39	3585	NVD	No	3	21,2	Unknown
F	35	2710	C/S	No	7	14,2	Hemolytic jaundice
F	35	2520	C/S	Yes	7	17,1	Hemolytic jaundice
M	38	2955	C/S	No	2	13,11	Dehydration due to lack of proper feeding
F	37	2700	NVD	No	5	17,7	Dehydration due to lack of proper feeding
M	36	2450	C/S	No	6	15	Hemolytic jaundice
F	35	1800	C/S	No	6	15	Polycythemia
M	38	4270	C/S	No	2	12,2	Dehydration due to lack of proper feeding
F	38	3500	C/S	No	2	14	Hemolytic jaundice
M	37	3245	C/S	No	3	14,84	Dehydration due to lack of proper feeding
M	38	3170	C/S	No	7	21,5	Unknown
M	38	3000	NVD	No	5	21,5	Dehydration due to lack of proper feeding
F	38	3240	C/S	No	5	25	Breast milk jaundice
F	36	3250	C/S	No	7	18,7	Unknown
F	38	2450	NVD	No	3	15,5	Breast milk jaundice
M	36	2560	NVD	No	4	43,1	Dehydration due to lack of proper feeding
M	35	2820	C/S	No	4	13,3	Dehydration due to lack of proper feeding
F	37	2600	NVD	No	5	19,1	Dehydration due to lack of proper feeding
M	36	2130	C/S	Yes	7	20,9	Prematurity
F	36	2000	C/S	Yes	7	20,9	Prematurity
M	38	2790	NVD	No	7	20,4	Unknown
F	39	3100	C/S	No	3	13,7	Hemolytic jaundice
M	39	3750	C/S	No	3	20,1	Unknown
F	39	3600	C/S	Yes	1	13,72	Hemolytic jaundice
M	37	4300	C/S	Yes	7	19,7	Hemolytic jaundice
M	38	3340	C/S	No	3	18,4	Dehydration due to lack of proper feeding
F	38	2690	NVD	No	1	13,6	Hemolytic jaundice
M	37	3740	C/S	No	6	20,1	Dehydration due to lack of proper feeding
F	40	4050	NVD	No	3	23,4	Dehydration due to lack of proper feeding
F	39	3030	C/S	No	7	18,1	Dehydration due to lack of proper feeding
M	40	3300	NVD	No	4	20,6	Hemolytic jaundice
M	35	2300	NVD	No	5	25,2	Dehydration due to lack of proper feeding
M	38	2350	C/S	No	7	18,8	Hemolytic jaundice
M	37	2410	C/S	No	6	19,9	Prematurity
F	38	2000	C/S	No	4	25,4	Dehydration due to lack of proper feeding
M	37	3600	NVD	No	6	22,8	Prematurity
F	38	4070	NVD	No	4	21,1	Unknown
M	38	3220	C/S	No	7	18,8	Unknown
M	40	3800	NVD	No	6	27,3	Unknown
F	36	1960	C/S	Yes	7	22,2	Prematurity
M	37	2850	C/S	Yes	3	16,2	Hemolytic jaundice
F	35	1910	NVD	No	7	14	Prematurity
F	38	3260	C/S	No	4	20,8	Hemolytic jaundice
M	40	3110	NVD	No	4	22	Unknown
F	36	2780	NVD	No	3	15,5	Prematurity
M	38	3350	C/S	No	7	18,3	Breast milk jaundice
F	38	3500	C/S	Yes	3	19,2	Dehydration due to lack of proper feeding
F	37	3300	NVD	Yes	3	21	Breast milk jaundice
M	35	2300	C/S	No	7	17,1	Hemolytic jaundice
F	39	3300	NVD	No	5	20	Unknown
M	38	3100	NVD	No	4	25,4	Unknown
M	38	3000	C/S	No	7	21,5	Unknown
M	38	3000	C/S	Yes	3	15	Hemolytic jaundice
M	37	2330	NVD	No	7	19,7	Cephalohematoma
M	38	2770	C/S	No	4	18,4	Dehydration due to lack of proper feeding
M	38	2900	C/S	Yes	1	15,3	Hemolytic jaundice
M	40	3600	C/S	No	3	20	Hemolytic jaundice
F	35	2180	C/S	No	4	14,40	Unknown
M	39	3490	C/S	No	2	16,33	Hemolytic jaundice
F	36	2670	C/S	No	6	19,17	Unknown
F	39	3050	C/S	No	4	19,81	Hemolytic jaundice
M	36	4020	C/S	No	1	14,83	Unknown
F	38	3400	C/S	No	7	16,14	Hemolytic jaundice
F	35	2400	C/S	No	3	16,5	Dehydration due to lack of proper feeding
M	40	3370	C/S	No	4	21	Unknown
F	39	3045	NVD	No	1	14	Hemolytic jaundice
M	37	2485	NVD	No	5	20,4	Unknown
F	38	3090	NVD	No	1	8,1	Hemolytic jaundice
M	36	2740	C/S	No	5	17,6	Prematurity
F	38	3165	NVD	No	3	17,8	Unknown
F	38	2500	C/S	No	3	21,55	Hemolytic jaundice
M	36	2210	C/S	No	6	17,47	Unknown
F	35	2795	C/S	No	7	18	Unknown
M	39	3490	C/S	No	2	17,8	Hemolytic jaundice
M	38	4380	C/S	No	4	16,8	Dehydration due to lack of proper feeding
F	39	3250	C/S	No	6	19,5	Unknown
F	40	3640	NVD	No	4	15,9	Unknown
M	37	2510	C/S	No	4	14,4	Unknown
M	38	3750	C/S	No	7	19,5	Breast milk jaundice
M	37	2950	C/S	No	7	18,9	Unknown
F	35	2570	C/S	No	6	17	Unknown
F	36	2750	NVD	No	4	17,9	Dehydration due to lack of proper feeding
F	38	3980	C/S	No	3	20,4	Polycythemia
M	39	3310	C/S	No	1	3,6	Hemolytic jaundice
F	36	2200	C/S	No	6	15	Breast milk jaundice
M	36	2800	NVD	No	7	30	Hemolytic jaundice
M	35	2200	NVD	No	6	13	Prematurity
M	36	2635	C/S	No	7	18	Unknown
M	38	3600	C/S	No	1	9,1	Unknown
F	37	2850	NVD	No	7	17,5	Hemolytic jaundice
M	40	3740	C/S	No	6	18,9	Hemolytic jaundice
F	39	3310	C/S	No	3	17	Hemolytic jaundice
F	40	2840	NVD	No	1	2,5	Hemolytic jaundice
F	37	3250	C/S	No	2	15,97	Unknown
M	38	3550	NVD	No	2	14,4	Unknown
M	37	3500	NVD	Yes	5	24,4	Dehydration due to lack of proper feeding
M	38	3700	C/S	No	7	17,9	Dehydration due to lack of proper feeding
F	38	3150	C/S	No	3	23,6	Hemolytic jaundice
M	36	3435	C/S	No	3	11	Unknown
F	41	3910	NVD	No	1	7,6	Hemolytic jaundice
F	39	2655	C/S	No	3	14,4	Polycythemia
F	35	2460	C/S	No	2	12,1	Unknown
M	39	3410	NVD	No	3	14,6	Unknown
M	40	3965	NVD	No	3	18,28	Dehydration due to lack of proper feeding
M	35	2670	C/S	No	4	15,4	Unknown
M	38	3370	NVD	No	4	13,9	Unknown
M	38	3580	NVD	No	4	18,98	Dehydration due to lack of proper feeding
F	38	3005	C/S	No	2	15,8	Dehydration due to lack of proper feeding
M	38	3440	NVD	No	4	22,2	Dehydration due to lack of proper feeding
F	36	2700	C/S	No	1	13,7	Breast milk jaundice
F	37	3000	C/S	No	7	18	Dehydration due to lack of proper feeding
F	38	4420	C/S	No	3	18,6	Hemolytic jaundice
M	39	3670	NVD	No	6	19	Dehydration due to lack of proper feeding
F	36	3100	C/S	No	5	29	Dehydration due to lack of proper feeding
M	37	3550	C/S	No	3	18,6	Dehydration due to lack of proper feeding
F	37	3570	NVD	No	4	22,5	Hemolytic jaundice
M	38	3000	C/S	No	4	21	Unknown
F	38	3800	C/S	No	6	20	Dehydration due to lack of proper feeding
F	38	3120	NVD	No	6	18	Dehydration due to lack of proper feeding
M	35	2140	C/S	No	3	10,9	Polycythemia
F	38	3700	C/S	No	6	15	Breast milk jaundice
M	38	3240	C/S	No	5	16	Breast milk jaundice
F	37	2050	C/S	No	3	11,7	Unknown
F	39	3400	C/S	No	6	20	Dehydration due to lack of proper feeding
M	36	1880	C/S	No	6	12,8	Unknown
M	38	3000	C/S	No	1	9,2	Hemolytic jaundice
F	37	2570	C/S	No	2	15,4	Hemolytic jaundice
F	41	4350	C/S	No	3	16	Breast milk jaundice
M	38	3720	NVD	No	5	24	Dehydration due to lack of proper feeding
F	37	2590	NVD	No	6	22	Breast milk jaundice
F	38	3835	C/S	No	6	18,35	Unknown
M	38	3280	C/S	No	7	17,42	Unknown
M	39	3490	NVD	No	4	16,97	Dehydration due to lack of proper feeding
F	38	3210	C/S	No	7	16,88	Dehydration due to lack of proper feeding
F	38	3250	C/S	No	2	12,55	Breast milk jaundice
M	37	2500	NVD	No	6	16,68	Unknown
M	39	3900	C/S	No	3	15,75	Unknown
M	38	2700	NVD	No	6	21	Unknown
F	38	3370	C/S	No	4	16,8	Dehydration due to lack of proper feeding
M	35	3650	C/S	No	6	18,48	Dehydration due to lack of proper feeding
M	38	2920	C/S	No	1	12,36	Hemolytic jaundice
M	40	3440	NVD	No	2	15,83	Hemolytic jaundice
M	35	2555	C/S	No	7	21,52	Unknown
F	35	1920	C/S	Yes	6	11,1	Unknown
F	35	2170	C/S	Yes	6	13,5	Unknown
M	36	3600	C/S	No	4	17,4	Hemolytic jaundice
F	38	3370	C/S	No	7	15,6	Unknown
M	38	3700	C/S	No	6	21	Breast milk jaundice
F	37	3090	NVD	No	7	19,3	Unknown
F	39	3470	C/S	No	4	17,7	Hemolytic jaundice
F	39	2820	C/S	No	4	18,5	Hemolytic jaundice
M	39	3300	C/S	No	7	21,8	Hemolytic jaundice
M	37	2810	C/S	No	3	14,11	Polycythemia
F	39	3190	NVD	No	3	16,2	Breast milk jaundice
M	38	3170	NVD	No	7	25,47	Unknown
F	36	2460	NVD	No	3	16,81	Dehydration due to lack of proper feeding
M	38	3070	NVD	No	4	15,92	Unknown
M	40	2800	NVD	No	3	15,6	Dehydration due to lack of proper feeding
M	40	3300	NVD	No	3	18	Dehydration due to lack of proper feeding
M	40	3500	NVD	No	3	17,5	Dehydration due to lack of proper feeding
F	35	2800	NVD	Yes	4	19,4	Dehydration due to lack of proper feeding
F	40	3600	NVD	No	5	17,4	Unknown
M	40	3350	C/S	No	7	17,9	Unknown
M	39	3000	NVD	No	5	22,5	Unknown
M	38	3560	C/S	No	3	13,7	Dehydration due to lack of proper feeding
M	35	2390	C/S	Yes	4	14,7	Polycythemia
M	37	1930	C/S	No	3	10,7	Prematurity
F	38	3485	C/S	No	6	17	Unknown
M	38	3660	C/S	No	4	17,2	Unknown
M	39	3466	NVD	No	5	22,3	Polycythemia
F	38	3568	NVD	No	6	17,7	Unknown
M	38	3280	C/S	No	5	28	Dehydration due to lack of proper feeding
M	38	3118	C/S	No	7	22,1	Unknown
M	39	4330	C/S	No	5	19,6	Unknown
F	40	2696	NVD	No	4	16,8	Dehydration due to lack of proper feeding
M	38	3288	C/S	No	5	16,8	Unknown
M	39	3636	C/S	No	5	17,3	Unknown
M	36	2712	C/S	No	6	16,6	Prematurity
F	35	2098	C/S	No	2	9,6	Prematurity
M	38	3150	C/S	No	4	18,5	Dehydration due to lack of proper feeding
M	38	4068	C/S	No	5	19,9	Unknown
F	38	3400	NVD	No	5	19,6	Dehydration due to lack of proper feeding
M	39	3300	NVD	No	3	19,6	Polycythemia
M	40	3650	NVD	No	2	17	Polycythemia
F	36	2245	C/S	No	7	16,9	Prematurity
F	35	2530	NVD	No	2	17,2	Dehydration due to lack of proper feeding
F	40	3510	NVD	No	3	17	Hemolytic jaundice
F	36	2650	NVD	Yes	1	6	Hemolytic jaundice
F	39	3190	C/S	No	6	21	Dehydration due to lack of proper feeding
M	39	3370	NVD	No	2	13,2	Dehydration due to lack of proper feeding
F	37	2840	NVD	No	1	7,8	Hemolytic jaundice
M	36	2630	NVD	No	5	19,1	Prematurity
M	40	3270	NVD	No	1	10,2	Polycythemia
F	37	2070	C/S	No	2	8,4	Prematurity
M	35	2070	C/S	No	5	15,2	Prematurity
F	38	3600	NVD	No	5	33	Unknown
M	36	3480	C/S	No	3	16,2	Prematurity
F	40	3070	NVD	No	1	8,5	Hemolytic jaundice
M	35	2320	C/S	No	5	17,5	Prematurity
F	38	3120	NVD	No	6	20	Dehydration due to lack of proper feeding
M	37	2900	NVD	No	3	17,6	Polycythemia
F	36	2830	NVD	No	6	15,7	Breast milk jaundice
F	39	3400	C/S	No	1	12	Hemolytic jaundice
F	36	2760	NVD	No	7	20,76	Breast milk jaundice
F	39	3600	NVD	No	5	30	Unknown
F	37	2070	C/S	No	2	8,4	Dehydration due to lack of proper feeding
M	39	3550	NVD	No	1	13,5	Cephalohematoma
M	35	2260	C/S	No	3	13	Prematurity
F	40	3840	NVD	No	1	7,5	Hemolytic jaundice
M	36	2630	NVD	No	5	19,1	Prematurity
M	38	3010	C/S	No	3	20,2	Dehydration due to lack of proper feeding
M	39	2900	C/S	No	2	14	Dehydration due to lack of proper feeding
F	37	2980	NVD	No	1	13,7	Hemolytic jaundice
M	37	2800	NVD	No	1	11,7	Hemolytic jaundice
M	39	3270	NVD	No	4	15,8	Hemolytic jaundice
M	38	2950	NVD	No	5	19,9	Dehydration due to lack of proper feeding
F	38	3330	NVD	No	4	18,5	Unknown
F	38	2730	NVD	No	6	18,5	Breast milk jaundice
F	38	4190	C/S	No	1	9,5	Hemolytic jaundice
M	37	3560	NVD	No	4	17	Dehydration due to lack of proper feeding
M	39	3525	C/S	No	1	9,4	Hemolytic jaundice
F	39	3250	NVD	No	1	4,2	Hemolytic jaundice
M	41	3300	NVD	No	1	6,7	Hemolytic jaundice
F	38	3170	NVD	No	6	19,7	Dehydration due to lack of proper feeding
F	35	2300	NVD	No	7	18,7	Polycythemia
F	40	3400	NVD	No	7	21,8	Dehydration due to lack of proper feeding
M	37	3400	NVD	No	1	7,2	Hemolytic jaundice
M	36	1938	C/S	No	4	14,7	Prematurity
M	38	3100	C/S	No	2	20	Dehydration due to lack of proper feeding
F	39	3328	NVD	No	5	19,4	Hemolytic jaundice
M	35	1960	C/S	No	7	18,3	Prematurity
F	36	3200	C/S	No	6	18,6	Prematurity
F	38	2520	NVD	No	5	20	Unknown
M	37	3800	C/S	No	6	17,9	Dehydration due to lack of proper feeding
M	36	2600	C/S	No	4	16,9	Prematurity
M	35	2890	NVD	No	4	19	Prematurity
M	38	3420	NVD	No	2	15	Hemolytic jaundice
F	35	2640	C/S	No	2	12	Prematurity
F	36	2920	C/S	No	1	12,6	Hemolytic jaundice
M	38	2990	NVD	No	5	18	Hemolytic jaundice
F	38	2990	NVD	Yes	2	15,2	Hemolytic jaundice
M	38	3605	C/S	No	1	4,6	Hemolytic jaundice
M	38	3600	C/S	No	4	18,2	Dehydration due to lack of proper feeding
M	39	3400	NVD	No	2	15	Dehydration due to lack of proper feeding
F	37	2700	NVD	No	5	19,2	Prematurity
M	37	2850	NVD	No	6	21,7	Cephalohematoma
F	37	2880	C/S	No	5	17	Dehydration due to lack of proper feeding
M	39	2870	C/S	No	3	12	Hemolytic jaundice
F	37	3100	NVD	No	3	16,8	Polycythemia
M	36	2350	NVD	No	1	5,5	Hemolytic jaundice
F	35	2300	NVD	No	2	11,2	Prematurity
F	38	2900	NVD	No	3	14,1	Dehydration due to lack of proper feeding
M	37	3200	NVD	No	5	17	Hemolytic jaundice
F	35	2600	C/S	No	1	4,7	Hemolytic jaundice
M	35	2285	C/S	No	6	19,4	Prematurity
F	37	3000	NVD	No	3	15,6	Dehydration due to lack of proper feeding
M	36	3620	C/S	No	7	20,1	Dehydration due to lack of proper feeding
M	37	2990	NVD	No	5	21	Hemolytic jaundice
M	40	3290	NVD	Yes	6	30	Dehydration due to lack of proper feeding
M	38	3500	NVD	No	7	17	Cephalohematoma
M	37	2700	NVD	No	5	20,9	Prematurity
M	40	3200	NVD	No	7	21,7	Hemolytic jaundice
F	40	3170	NVD	No	2	11,9	Hemolytic jaundice
F	37	2960	C/S	No	1	11,1	Hemolytic jaundice
F	41	3045	NVD	No	5	22,8	Breast milk jaundice
F	42	3250	NVD	No	2	14,1	Unknown
F	35	2725	NVD	No	6	21,2	Dehydration due to lack of proper feeding
M	36	2450	C/S	No	7	22	Dehydration due to lack of proper feeding
F	37	2650	NVD	No	6	17,9	Breast milk jaundice
F	37	4000	C/S	No	5	19,3	Dehydration due to lack of proper feeding
F	35	2540	C/S	No	6	19,1	Breast milk jaundice
M	36	2460	C/S	Yes	5	15,5	Dehydration due to lack of proper feeding
M	40	3985	NVD	No	5	19,4	Polycythemia
F	39	2790	NVD	No	4	22,5	Unknown
F	37	3500	C/S	No	2	15,2	Dehydration due to lack of proper feeding
F	39	3180	C/S	No	6	19,4	Dehydration due to lack of proper feeding
F	39	2735	NVD	No	3	16,5	Dehydration due to lack of proper feeding
M	36	2480	C/S	No	4	16,9	Prematurity
M	38	2800	NVD	No	4	17,4	Unknown
F	39	2900	NVD	Yes	2	14	Hemolytic jaundice
M	39	2750	C/S	Yes	1	10,3	Polycythemia
M	41	3500	NVD	No	3	17,3	Dehydration due to lack of proper feeding
F	40	3740	NVD	No	1	7,9	Cephalohematoma
F	38	2700	NVD	No	1	7,6	Cephalohematoma
M	37	3050	NVD	Yes	2	15	Cephalohematoma
F	37	2635	C/S	No	4	20,6	Prematurity
M	40	3600	NVD	No	3	15	Dehydration due to lack of proper feeding
M	38	3440	C/S	No	7	18,3	Unknown
F	36	2305	NVD	No	6	16,8	Unknown
M	35	3130	C/S	Yes	6	25,9	Polycythemia
M	36	3100	C/S	Yes	5	19	Prematurity
F	38	2690	NVD	No	4	23,9	Breast milk jaundice
M	40	3720	C/S	No	2	15,2	Breast milk jaundice
M	37	3420	NVD	No	4	18,52	Dehydration due to lack of proper feeding
F	35	2600	NVD	No	7	21,1	Prematurity
F	35	2500	NVD	No	4	17,7	Prematurity
F	38	3200	NVD	No	4	18,4	Unknown
F	41	3150	C/S	No	1	9,4	Dehydration due to lack of proper feeding
F	38	3240	NVD	No	5	17,8	Hemolytic jaundice
F	37	3600	C/S	Yes	6	20,5	Unknown
F	38	3035	C/S	Yes	6	19,1	Dehydration due to lack of proper feeding
M	37	2525	NVD	No	4	18,8	Dehydration due to lack of proper feeding
F	40	3055	NVD	No	1	7,1	Hemolytic jaundice
M	38	4030	NVD	No	3	21,9	Unknown
M	41	3700	NVD	No	3	16,2	Dehydration due to lack of proper feeding
M	35	2800	NVD	No	7	17,9	Prematurity
F	36	3350	C/S	No	6	21,6	Dehydration due to lack of proper feeding
M	40	3060	NVD	No	7	22,8	Dehydration due to lack of proper feeding
F	39	2700	C/S	No	7	18,9	Hemolytic jaundice
M	40	3500	NVD	Yes	3	20,3	Cephalohematoma
F	38	2870	C/S	No	6	25	Hemolytic jaundice
M	41	3150	NVD	Yes	6	23,9	Breast milk jaundice
F	37	3800	C/S	No	6	17,9	Hemolytic jaundice
M	37	3500	NVD	No	3	12,7	Breast milk jaundice
F	39	3020	NVD	No	3	15	Unknown
F	40	3500	C/S	No	5	18,5	Unknown
M	40	3450	C/S	No	3	15,18	Hemolytic jaundice
F	39	2850	C/S	No	2	16,1	Hemolytic jaundice
M	38	3200	NVD	Yes	5	36	Cephalohematoma
F	38	3280	C/S	No	2	12	Hemolytic jaundice
M	39	2970	NVD	No	3	16,6	Unknown
F	38	2400	C/S	No	4	27,9	Hemolytic jaundice
M	35	2615	NVD	No	4	21,5	Dehydration due to lack of proper feeding
F	37	2690	C/S	No	7	21,8	Dehydration due to lack of proper feeding
F	36	2750	NVD	No	7	20,4	Breast milk jaundice
M	38	3520	NVD	No	6	20,8	Unknown
M	35	2190	C/S	No	4	12,7	Dehydration due to lack of proper feeding
F	37	2820	NVD	No	7	18,4	Unknown
M	39	3540	C/S	No	1	6,4	Hemolytic jaundice
M	38	3900	NVD	No	5	30	Hemolytic jaundice
M	38	3850	C/S	No	5	22,4	Polycythemia
M	41	2940	C/S	No	2	12	Hemolytic jaundice
F	37	3420	C/S	No	1	8,4	Hemolytic jaundice
F	38	3100	C/S	No	4	20,2	Polycythemia
F	39	3585	C/S	No	5	15,8	Hemolytic jaundice
F	38	2950	C/S	No	5	21,6	Hemolytic jaundice
M	35	2830	C/S	No	6	18,3	Dehydration due to lack of proper feeding
F	37	3250	C/S	No	3	16,7	Dehydration due to lack of proper feeding
M	38	3180	NVD	No	6	20,4	Unknown
M	40	2480	C/S	No	1	6,8	Hemolytic jaundice
M	38	3300	NVD	No	3	18,1	Dehydration due to lack of proper feeding
M	38	3070	C/S	No	7	25,6	Dehydration due to lack of proper feeding
F	37	2800	C/S	Yes	7	18	Prematurity
M	37	3130	NVD	No	4	19,7	Prematurity
M	40	3500	NVD	No	6	20,9	Unknown
M	38	3365	NVD	No	5	20,6	Breast milk jaundice
M	38	3600	C/S	No	3	17,2	Hemolytic jaundice
M	37	3550	NVD	No	5	19	Breast milk jaundice
M	37	2710	NVD	No	7	16,2	Dehydration due to lack of proper feeding
F	38	2870	C/S	No	4	18,7	Breast milk jaundice
M	36	2350	C/S	No	7	19,4	Breast milk jaundice
F	38	3740	NVD	No	2	15,04	Unknown
M	37	2750	C/S	No	5	23,64	Hemolytic jaundice
M	37	3240	C/S	No	5	20	Dehydration due to lack of proper feeding
F	39	3335	C/S	No	2	16,1	Dehydration due to lack of proper feeding
M	38	2850	NVD	No	6	18,8	Dehydration due to lack of proper feeding
F	36	2600	C/S	No	2	16	Hemolytic jaundice
M	39	3500	NVD	No	4	27,82	Dehydration due to lack of proper feeding
M	38	2100	NVD	No	3	19	Hemolytic jaundice
F	38	3190	NVD	Yes	3	21,66	Hemolytic jaundice
F	39	3200	NVD	No	1	16,28	Hemolytic jaundice
M	37	2800	NVD	No	7	20,8	Dehydration due to lack of proper feeding
M	39	3400	C/S	No	6	15,23	Dehydration due to lack of proper feeding
M	40	4000	C/S	Yes	1	20,3	Hemolytic jaundice
M	35	2400	NVD	Yes	1	21	Unknown
M	38	3100	NVD	Yes	1	14,7	Hemolytic jaundice
M	38	2720	NVD	No	6	22,2	Unknown
F	38	3140	NVD	No	5	31	Dehydration due to lack of proper feeding
F	37	2800	NVD	No	4	18,9	Hemolytic jaundice
M	35	2500	C/S	No	4	18	Dehydration due to lack of proper feeding
F	40	3295	C/S	No	3	12,6	Cephalohematoma
M	39	3600	C/S	No	3	20	Hemolytic jaundice
M	39	3425	NVD	No	4	20	Polycythemia
M	39	3685	C/S	No	4	15,9	Dehydration due to lack of proper feeding
F	36	2410	C/S	No	6	18,9	Dehydration due to lack of proper feeding
F	39	3230	C/S	No	2	16,7	Dehydration due to lack of proper feeding
M	40	3870	NVD	No	4	19,6	Unknown
F	35	2460	C/S	No	6	22,9	Prematurity
F	37	2700	NVD	No	4	19	Prematurity
F	38	4530	NVD	No	7	20,7	Dehydration due to lack of proper feeding
M	37	2410	C/S	No	6	19,9	Prematurity
F	39	2843	NVD	No	6	21,5	Polycythemia
M	39	3200	NVD	No	4	18,6	Unknown
M	38	2800	NVD	No	6	16,6	Dehydration due to lack of proper feeding
M	40	3880	C/S	No	5	15,99	Hemolytic jaundice
F	38	3060	C/S	No	6	21,5	Breast milk jaundice
M	38	3850	C/S	No	6	19,47	Dehydration due to lack of proper feeding
F	39	2850	C/S	No	2	15,6	Hemolytic jaundice
F	40	3300	C/S	No	7	25,8	Dehydration due to lack of proper feeding
M	39	3810	C/S	No	6	18,4	Unknown
M	40	4250	C/S	No	7	20,6	Dehydration due to lack of proper feeding
M	39	3180	C/S	Yes	7	20,4	Unknown
M	37	2980	NVD	No	4	21,6	Prematurity
M	37	2920	C/S	No	5	20,9	Prematurity
M	37	2040	C/S	No	2	15,8	Prematurity
F	38	3000	NVD	Yes	1	9,9	Hemolytic jaundice
F	37	3300	C/S	No	1	6,6	Hemolytic jaundice
F	39	2630	NVD	No	2	10,2	Breast milk jaundice
M	39	3800	C/S	Yes	4	16,7	Dehydration due to lack of proper feeding
F	38	3225	C/S	No	5	19,4	Dehydration due to lack of proper feeding
M	36	2345	NVD	No	6	20,2	Prematurity
F	35	2700	C/S	No	7	21,3	Prematurity
M	35	2055	C/S	No	5	16,4	Dehydration due to lack of proper feeding
F	38	3470	C/S	No	4	18,1	Unknown
M	38	3020	NVD	No	3	19,3	Dehydration due to lack of proper feeding
M	38	3800	C/S	No	7	17,7	Hemolytic jaundice
M	38	3960	C/S	No	2	15,7	Hemolytic jaundice
F	39	2960	C/S	No	6	19	Hemolytic jaundice
M	38	3830	C/S	No	6	18,3	Breast milk jaundice
F	38	3280	C/S	No	4	19	Dehydration due to lack of proper feeding
F	38	2600	C/S	No	6	15	Dehydration due to lack of proper feeding
F	38	3500	C/S	No	5	17,7	Breast milk jaundice
M	36	2350	NVD	No	6	17,63	Hemolytic jaundice
F	39	3720	NVD	No	5	17,34	Unknown
M	38	2920	NVD	No	5	19,7	Unknown
M	38	2560	C/S	No	5	19,5	Unknown
M	39	3930	C/S	No	4	21	Hemolytic jaundice
F	39	3400	NVD	No	3	12,97	Hemolytic jaundice
F	35	2440	C/S	No	5	23	Prematurity
F	38	3480	C/S	No	1	9,6	Hemolytic jaundice
F	38	2945	C/S	Yes	3	15,8	Polycythemia
F	38	2945	NVD	No	3	15,8	Polycythemia
M	36	2900	C/S	No	4	15,2	Prematurity
F	36	2780	C/S	Yes	4	18,3	Prematurity
F	35	3600	C/S	No	5	18,3	Unknown
M	38	3100	NVD	No	4	21	Hemolytic jaundice
F	37	2585	NVD	No	4	26,6	Dehydration due to lack of proper feeding
F	36	2200	C/S	No	7	28,2	Unknown
M	39	2700	C/S	Yes	1	,97	Hemolytic jaundice
F	36	2740	NVD	No	5	17,3	Prematurity
M	40	3565	C/S	No	6	19,9	Hemolytic jaundice
M	39	3720	NVD	No	3	18,6	Unknown
M	38	3100	NVD	No	6	22	Hemolytic jaundice
F	39	3100	C/S	Yes	7	18,4	Hemolytic jaundice
F	38	2740	NVD	No	2	13,2	Unknown
M	39	3500	C/S	No	3	18	Dehydration due to lack of proper feeding
F	39	3400	NVD	No	3	24,4	Dehydration due to lack of proper feeding
F	39	3205	C/S	Yes	5	20,4	Hemolytic jaundice
F	39	3630	C/S	Yes	5	19,7	Hemolytic jaundice
F	38	3660	NVD	No	3	17,5	Unknown
F	41	3370	C/S	No	1	11	Hemolytic jaundice
M	35	2830	NVD	No	6	22,6	Prematurity
F	41	3000	NVD	No	3	13,7	Hemolytic jaundice
M	40	2660	NVD	No	2	19,1	Hemolytic jaundice
F	38	2900	C/S	No	3	25	Hemolytic jaundice
F	38	3685	C/S	No	3	13,45	Dehydration due to lack of proper feeding
M	39	2970	NVD	No	4	17,69	Dehydration due to lack of proper feeding
M	40	3200	NVD	No	3	14,3	Hemolytic jaundice
F	36	2800	NVD	No	6	15,19	Dehydration due to lack of proper feeding
F	36	2676	C/S	No	4	13,2	Dehydration due to lack of proper feeding
M	39	3940	C/S	No	3	11,7	Dehydration due to lack of proper feeding
F	39	3078	NVD	Yes	3	19,8	Dehydration due to lack of proper feeding
F	38	3328	NVD	No	2	11,3	Hemolytic jaundice
F	38	3472	NVD	No	6	17,3	Dehydration due to lack of proper feeding
F	39	2850	NVD	No	3	13,5	Hemolytic jaundice
F	37	3300	NVD	No	2	21,9	Dehydration due to lack of proper feeding
F	38	4120	C/S	No	4	25,4	Dehydration due to lack of proper feeding
F	38	3160	C/S	Yes	7	22,7	Hemolytic jaundice
F	37	2500	C/S	Yes	5	18,1	Dehydration due to lack of proper feeding
F	38	3490	NVD	No	3	18,7	Dehydration due to lack of proper feeding
F	37	3270	NVD	No	7	18,7	Hemolytic jaundice
F	40	3300	C/S	No	6	22,6	Dehydration due to lack of proper feeding
F	39	3340	C/S	No	6	21,8	Dehydration due to lack of proper feeding
F	36	2250	NVD	No	4	28,3	Hemolytic jaundice
M	38	3336	NVD	No	6	17,5	Unknown
F	40	3350	C/S	No	4	15,9	Dehydration due to lack of proper feeding
F	38	4026	C/S	Yes	3	13,5	Dehydration due to lack of proper feeding
F	39	3504	C/S	Yes	1	12	Hemolytic jaundice
M	38	3368	NVD	No	4	19,5	Cephalohematoma
M	37	3090	C/S	No	4	16,8	Unknown
M	38	3812	C/S	No	4	17,5	Unknown
F	38	2800	NVD	No	2	15,8	Unknown
F	39	3550	NVD	No	6	20	Unknown
F	35	2700	NVD	No	5	18,18	Dehydration due to lack of proper feeding
F	39	3700	C/S	No	2	12,6	Polycythemia
F	38	2870	C/S	No	3	18	Unknown
M	36	3354	NVD	No	6	18,5	Dehydration due to lack of proper feeding
M	40	3640	C/S	Yes	2	13,6	Polycythemia
M	40	2450	NVD	No	4	19,4	Unknown
M	39	4100	C/S	No	3	15,42	Unknown
M	39	2920	NVD	No	6	22	Hemolytic jaundice
F	36	2880	C/S	Yes	4	22,4	Polycythemia
F	38	3040	C/S	No	6	17,9	Hemolytic jaundice
M	37	4300	C/S	No	1	6,8	Polycythemia
M	35	2850	C/S	No	6	17,5	Prematurity
F	41	3420	C/S	No	6	19,1	Breast milk jaundice
F	37	2420	C/S	No	4	18,64	Dehydration due to lack of proper feeding
M	38	3300	C/S	No	4	18,04	Unknown
M	37	2340	C/S	No	5	27,69	Breast milk jaundice
M	38	3400	C/S	Yes	1	7,8	Hemolytic jaundice
F	38	3780	C/S	No	6	23,5	Dehydration due to lack of proper feeding
M	36	2800	C/S	No	6	19	Dehydration due to lack of proper feeding
M	39	2900	C/S	No	5	22,1	Unknown
F	38	3480	C/S	No	3	21,2	Dehydration due to lack of proper feeding
F	38	3165	C/S	Yes	5	18,1	Hemolytic jaundice
F	38	3030	C/S	No	5	20,6	Hemolytic jaundice
M	38	2550	C/S	No	4	19	Polycythemia
F	38	2950	C/S	No	6	20,5	Dehydration due to lack of proper feeding
M	37	2600	C/S	No	7	18,62	Dehydration due to lack of proper feeding
M	36	2800	NVD	No	3	17,3	Unknown
M	38	2780	C/S	No	4	18,4	Unknown
F	38	2500	C/S	No	4	17,59	Polycythemia
F	35	2100	NVD	No	3	15,7	Dehydration due to lack of proper feeding
M	41	3000	NVD	No	4	19,95	Cephalohematoma
M	38	2340	NVD	No	7	20,36	Dehydration due to lack of proper feeding
F	40	2800	C/S	No	1	16,3	Hemolytic jaundice
F	38	2830	C/S	No	3	14,3	Unknown
F	36	2500	NVD	Yes	4	27,3	Hemolytic jaundice
M	35	2080	NVD	No	3	16,4	Dehydration due to lack of proper feeding
M	35	2050	NVD	No	4	21,6	Prematurity
F	37	2700	C/S	No	6	17,94	Prematurity
M	39	4200	C/S	No	3	18,7	Unknown
F	40	3340	C/S	No	3	24,6	Hemolytic jaundice
F	38	2340	C/S	No	1	12,8	Hemolytic jaundice
M	37	2600	C/S	Yes	7	19,2	Dehydration due to lack of proper feeding
M	38	3500	NVD	No	6	25,1	Dehydration due to lack of proper feeding
M	39	3300	C/S	No	1	13,4	Hemolytic jaundice
M	39	4200	C/S	No	1	18	Hemolytic jaundice
F	39	2600	C/S	No	6	21	Breast milk jaundice
M	38	3200	C/S	No	3	17	Dehydration due to lack of proper feeding
M	38	2770	NVD	No	4	14	Unknown
F	39	3500	C/S	No	4	15	Hemolytic jaundice
F	37	2400	C/S	No	7	19	Dehydration due to lack of proper feeding
F	38	2040	C/S	No	4	13,1	Polycythemia
M	39	2940	C/S	No	6	19,5	Dehydration due to lack of proper feeding
M	35	1540	C/S	No	4	8,9	Prematurity
F	40	3040	C/S	Yes	2	14,89	Unknown
F	36	2470	NVD	No	4	16,9	Prematurity
F	40	3125	NVD	No	6	19,52	Cephalohematoma
F	40	3775	NVD	No	2	13,7	Hemolytic jaundice
M	38	3190	C/S	Yes	6	19,8	Polycythemia
M	38	3600	NVD	No	4	19	Dehydration due to lack of proper feeding
M	35	2050	NVD	No	3	14	Prematurity
F	37	3050	C/S	No	3	17	Unknown
F	39	3890	C/S	No	5	22,7	Cephalohematoma
F	39	3300	NVD	No	4	23	Dehydration due to lack of proper feeding
M	38	4600	C/S	No	1	10,3	Polycythemia
M	40	3810	NVD	Yes	1	9,6	Hemolytic jaundice
M	35	2600	C/S	Yes	3	15	Hemolytic jaundice
M	38	3450	NVD	No	2	13	Dehydration due to lack of proper feeding
F	39	3200	NVD	No	1	9	Cephalohematoma
F	38	3100	C/S	No	7	21	Unknown
F	38	2930	NVD	No	4	27	Hemolytic jaundice
M	36	2750	C/S	No	7	18	Hemolytic jaundice
F	38	2350	C/S	No	1	9,3	Hemolytic jaundice
M	38	4570	NVD	No	2	17,7	Cephalohematoma
F	38	3070	C/S	No	2	14,4	Hemolytic jaundice
M	36	2230	C/S	No	5	18	Prematurity
M	36	2700	C/S	No	4	21,9	Prematurity
M	37	3300	C/S	No	6	22,4	Prematurity
F	39	3060	C/S	No	7	24,5	Breast milk jaundice
F	40	2850	NVD	No	2	14	Hemolytic jaundice
M	39	3600	NVD	No	2	17,5	Hemolytic jaundice
M	40	3570	NVD	No	3	18,6	Dehydration due to lack of proper feeding
F	38	3700	NVD	No	4	27,9	Polycythemia
M	36	2230	C/S	No	4	17,2	Dehydration due to lack of proper feeding
F	35	3120	C/S	No	6	22	Dehydration due to lack of proper feeding
F	36	2450	NVD	No	5	16,8	Prematurity
M	36	3140	NVD	Yes	6	18,5	Dehydration due to lack of proper feeding
M	39	2700	C/S	No	6	20,3	Dehydration due to lack of proper feeding
M	35	2570	C/S	No	6	20,8	Prematurity
M	39	3500	NVD	No	5	22	Dehydration due to lack of proper feeding
M	39	3400	NVD	No	4	24	Hemolytic jaundice
M	40	3550	NVD	No	4	25	Hemolytic jaundice
F	38	3280	C/S	No	2	14,2	Hemolytic jaundice
M	39	3875	NVD	No	3	35	Hemolytic jaundice
F	36	3110	NVD	No	4	18,1	Dehydration due to lack of proper feeding
M	37	2070	NVD	Yes	6	17,5	Prematurity
M	37	2900	NVD	Yes	6	19,4	Prematurity
F	39	2870	NVD	No	4	20,3	Unknown
F	41	3125	NVD	No	2	12,1	Hemolytic jaundice
M	38	3270	NVD	No	2	14,8	Hemolytic jaundice
F	40	3160	C/S	Yes	2	13,7	Hemolytic jaundice
M	38	3080	C/S	No	1	9,7	Hemolytic jaundice
M	39	2950	NVD	No	5	35,6	Unknown
F	39	2790	C/S	No	5	24	Hemolytic jaundice
F	37	3350	NVD	No	6	22,5	Dehydration due to lack of proper feeding
M	40	3600	C/S	No	3	15,8	Dehydration due to lack of proper feeding
M	40	3025	NVD	No	3	17,4	Dehydration due to lack of proper feeding
F	38	3250	C/S	No	6	31,4	Hemolytic jaundice
F	38	2600	NVD	No	4	24	Dehydration due to lack of proper feeding
F	35	2500	NVD	No	1	10,7	Dehydration due to lack of proper feeding
M	42	3160	NVD	No	2	13,7	Dehydration due to lack of proper feeding
M	35	2650	C/S	No	7	15,3	Dehydration due to lack of proper feeding
M	38	3520	C/S	No	3	18,9	Dehydration due to lack of proper feeding
M	38	3300	NVD	Yes	5	21	Dehydration due to lack of proper feeding
F	35	2400	C/S	No	3	15	Prematurity
M	36	2950	C/S	No	4	18	Dehydration due to lack of proper feeding
M	38	2740	NVD	No	5	17	Dehydration due to lack of proper feeding
F	38	4100	C/S	No	6	21	Unknown
F	35	2080	C/S	No	4	15	Prematurity
M	35	2100	C/S	No	3	13	Prematurity
F	36	2450	C/S	No	3	13	Prematurity
M	37	2750	C/S	Yes	5	19	Dehydration due to lack of proper feeding
M	38	2800	C/S	No	1	13	Hemolytic jaundice
F	39	3100	NVD	No	3	15	Cephalohematoma
M	39	3420	NVD	No	3	16,2	Unknown
F	38	3600	C/S	No	3	25,9	Hemolytic jaundice
M	38	3580	C/S	No	3	16,9	Hemolytic jaundice
M	38	3650	C/S	No	2	14,5	Unknown
M	38	3240	C/S	No	4	17,9	Hemolytic jaundice
M	39	3900	C/S	Yes	4	18,2	Hemolytic jaundice
F	39	4090	C/S	No	3	16,8	Hemolytic jaundice
M	38	3120	C/S	No	4	18,1	Breast milk jaundice
M	36	3360	NVD	No	4	17,9	Hemolytic jaundice
F	38	3330	C/S	No	4	17,9	Hemolytic jaundice
M	39	3560	NVD	No	2	16,9	Dehydration due to lack of proper feeding
M	39	3090	NVD	No	4	19,3	Dehydration due to lack of proper feeding
F	38	2400	NVD	No	2	11,7	Dehydration due to lack of proper feeding
F	35	2500	NVD	No	1	10,7	Dehydration due to lack of proper feeding
F	39	3180	C/S	No	7	18,1	Hemolytic jaundice
F	39	3400	NVD	Yes	4	17,8	Unknown
F	37	2580	C/S	No	7	17	Breast milk jaundice
F	35	2040	C/S	No	4	15,6	Prematurity
M	37	2370	C/S	No	1	7,2	Hemolytic jaundice
F	37	3440	C/S	No	2	14,5	Dehydration due to lack of proper feeding
F	35	2320	C/S	No	3	15,9	Prematurity
F	37	3125	C/S	No	3	16	Breast milk jaundice
M	38	3100	C/S	No	3	16,9	Dehydration due to lack of proper feeding
F	38	3240	C/S	No	4	16,7	Breast milk jaundice
F	37	2910	C/S	No	4	16,3	Dehydration due to lack of proper feeding
F	36	2140	C/S	No	7	17,2	Prematurity
F	38	3150	NVD	No	6	19,56	Breast milk jaundice
M	39	4250	C/S	Yes	2	24,5	Hemolytic jaundice
F	40	3065	C/S	No	2	16,5	Dehydration due to lack of proper feeding
F	40	3850	NVD	No	3	13,7	Dehydration due to lack of proper feeding
M	37	2850	C/S	No	6	15,45	Dehydration due to lack of proper feeding
F	35	2980	NVD	No	6	16,6	Prematurity
M	40	3900	NVD	No	7	19	Hemolytic jaundice
F	40	3600	NVD	No	3	19,9	Cephalohematoma
F	39	3025	C/S	No	2	11,10	Prematurity
F	37	3500	NVD	No	5	23,57	Dehydration due to lack of proper feeding
M	40	3960	NVD	No	7	19,43	Breast milk jaundice
M	39	3200	C/S	Yes	4	36	Dehydration due to lack of proper feeding
M	39	3220	NVD	No	1	12,9	Hemolytic jaundice
M	39	3200	NVD	No	5	20,8	Unknown
M	37	2650	C/S	No	3	15,23	Dehydration due to lack of proper feeding
F	36	2740	NVD	No	6	25	Dehydration due to lack of proper feeding
M	41	4670	C/S	No	2	14	Unknown
F	37	2780	C/S	No	4	17,1	Breast milk jaundice
M	40	3390	C/S	No	2	16,5	Hemolytic jaundice
M	41	3590	C/S	No	1	14	Hemolytic jaundice
F	40	3740	NVD	No	1	7	Hemolytic jaundice
M	36	2250	NVD	No	2	15	Breast milk jaundice
F	39	3545	C/S	No	2	11,6	Hemolytic jaundice
F	40	3200	NVD	No	3	16,4	Hemolytic jaundice
M	38	3100	NVD	No	6	20	Unknown
M	41	3880	C/S	No	6	19	Unknown
M	40	3100	NVD	Yes	4	23	Hemolytic jaundice
F	39	3400	C/S	No	5	19,5	Unknown
F	37	3000	NVD	No	5	21	Dehydration due to lack of proper feeding
F	36	2700	NVD	No	3	20	Breast milk jaundice
F	37	2000	C/S	No	7	24,6	Unknown
F	35	2400	NVD	No	7	17,6	Dehydration due to lack of proper feeding
F	37	2600	NVD	No	7	22	Dehydration due to lack of proper feeding
F	39	3000	NVD	No	4	21,9	Dehydration due to lack of proper feeding
F	40	3350	C/S	No	6	21	Unknown
F	37	2670	C/S	No	7	21,7	Unknown
M	40	3480	C/S	No	7	19,56	Unknown
M	39	3270	C/S	No	2	25,3	Hemolytic jaundice
F	35	2690	C/S	No	3	19,12	Dehydration due to lack of proper feeding
M	35	2450	C/S	No	4	17,3	Dehydration due to lack of proper feeding
M	38	3300	NVD	No	7	22,9	Cephalohematoma
M	37	2450	NVD	No	5	27,2	Dehydration due to lack of proper feeding
M	39	3700	NVD	No	5	16,9	Dehydration due to lack of proper feeding
M	37	2700	NVD	No	7	25	Dehydration due to lack of proper feeding
M	36	2400	C/S	No	7	23,7	Dehydration due to lack of proper feeding
F	39	3450	NVD	No	4	16,76	Dehydration due to lack of proper feeding
M	40	3380	NVD	No	3	28,3	Dehydration due to lack of proper feeding
M	38	3100	NVD	No	3	28,4	Dehydration due to lack of proper feeding
F	39	3100	NVD	No	4	31,8	Hemolytic jaundice
M	40	3830	C/S	No	5	20	Breast milk jaundice
F	37	2800	NVD	Yes	4	19	Breast milk jaundice
M	38	2900	NVD	Yes	5	23	Breast milk jaundice
M	38	3580	NVD	No	3	22	Breast milk jaundice
F	41	3850	C/S	No	4	20	Breast milk jaundice
M	39	3000	NVD	No	6	19	Breast milk jaundice
F	38	2900	C/S	No	5	21	Breast milk jaundice
F	38	2800	NVD	Yes	4	19	Unknown
F	38	3250	NVD	No	4	20	Unknown
M	40	3870	NVD	Yes	2	15,9	Dehydration due to lack of proper feeding
M	40	3480	NVD	No	7	18	Unknown
F	35	2320	C/S	No	7	17	Dehydration due to lack of proper feeding
M	37	3030	C/S	No	7	13	Dehydration due to lack of proper feeding
M	37	3640	C/S	No	6	21	Breast milk jaundice
F	38	3000	C/S	No	6	19	Breast milk jaundice
M	40	3000	C/S	No	6	19,6	Dehydration due to lack of proper feeding
M	38	3280	C/S	No	5	14	Breast milk jaundice
F	36	1910	C/S	No	4	12	Prematurity
M	40	2980	C/S	No	3	17	Dehydration due to lack of proper feeding
M	39	4100	NVD	No	4	22	Breast milk jaundice
M	38	3750	C/S	No	4	16	Dehydration due to lack of proper feeding
M	39	2900	NVD	No	5	25	Breast milk jaundice
F	38	2800	C/S	No	6	19	Breast milk jaundice
F	38	3500	C/S	Yes	4	22	Hemolytic jaundice
M	39	3000	NVD	No	4	22,8	Dehydration due to lack of proper feeding
M	38	3600	C/S	No	4	22,1	Dehydration due to lack of proper feeding
M	38	3300	C/S	Yes	3	19,9	Hemolytic jaundice
M	36	2440	C/S	No	7	21,5	Breast milk jaundice
M	38	3500	C/S	No	4	21	Unknown
M	39	3150	NVD	No	3	18	Dehydration due to lack of proper feeding
M	40	3300	C/S	No	4	19	Unknown
F	40	2850	NVD	Yes	3	21	Hemolytic jaundice
F	40	3140	NVD	No	1	6,5	Hemolytic jaundice
M	39	2810	NVD	No	2	10,5	Breast milk jaundice
M	37	2875	NVD	No	3	18,5	Prematurity
F	39	3100	C/S	No	4	17,7	Dehydration due to lack of proper feeding
M	35	3115	C/S	No	2	9,6	Breast milk jaundice
F	36	2610	C/S	No	7	16,7	Dehydration due to lack of proper feeding
M	40	3500	C/S	No	1	9,8	Dehydration due to lack of proper feeding
F	39	3000	NVD	No	3	21,6	Breast milk jaundice
F	36	3460	C/S	No	5	16,5	Breast milk jaundice
M	40	2350	NVD	No	2	17,8	Dehydration due to lack of proper feeding
F	39	3010	NVD	No	1	4,5	Hemolytic jaundice
F	38	3500	NVD	Yes	5	20,7	Hemolytic jaundice
F	37	3110	NVD	No	2	13	Cephalohematoma
F	38	3440	C/S	No	4	17,9	Breast milk jaundice
F	38	3920	C/S	Yes	7	19,6	Hemolytic jaundice
M	39	3440	C/S	No	3	13,1	Breast milk jaundice
M	38	2865	NVD	No	6	17,18	Dehydration due to lack of proper feeding
M	38	3500	C/S	No	2	12,3	Breast milk jaundice
M	38	3230	C/S	No	7	16,8	Breast milk jaundice
M	38	3750	C/S	No	4	9,6	Breast milk jaundice
M	39	3403	C/S	No	3	9,02	Dehydration due to lack of proper feeding
M	35	2830	NVD	No	1	7,1	Cephalohematoma
F	39	3250	C/S	No	7	19,9	Breast milk jaundice
M	39	3250	NVD	No	5	19,2	Breast milk jaundice
F	39	3680	C/S	No	1	13,8	Hemolytic jaundice
M	41	3200	C/S	No	6	17,6	Unknown
F	40	3500	NVD	Yes	4	16,9	Dehydration due to lack of proper feeding
F	40	2815	NVD	No	1	16,7	Hemolytic jaundice
F	38	2600	NVD	No	5	18,4	Dehydration due to lack of proper feeding
M	38	3100	NVD	No	7	21,8	Hemolytic jaundice
F	40	3700	NVD	No	2	16,2	Hemolytic jaundice
M	40	3300	NVD	No	2	17,1	Hemolytic jaundice
F	39	3200	C/S	No	3	18,4	Breast milk jaundice
M	40	3700	C/S	No	3	13,5	Hemolytic jaundice
M	40	3700	C/S	No	3	13,5	Hemolytic jaundice
M	40	3700	C/S	No	3	13,5	Hemolytic jaundice
F	40	3150	NVD	No	1	7	Hemolytic jaundice
F	39	3970	C/S	No	5	19,9	Hemolytic jaundice
F	35	2555	NVD	No	1	10,1	Prematurity
F	37	2605	NVD	No	3	13,5	Hemolytic jaundice
M	38	3145	C/S	No	4	16,3	Unknown
F	39	3190	NVD	No	6	19,9	Breast milk jaundice
M	36	2800	NVD	No	7	26	Hemolytic jaundice
M	39	2700	NVD	No	5	36	Hemolytic jaundice
F	39	2900	NVD	No	7	17,9	Hemolytic jaundice
F	39	3370	C/S	No	2	13	Hemolytic jaundice
M	35	2375	C/S	No	2	11,4	Dehydration due to lack of proper feeding
F	40	3550	NVD	No	3	18,7	Unknown
M	38	3450	NVD	No	7	21,92	Breast milk jaundice
F	37	3390	C/S	No	3	16,7	Dehydration due to lack of proper feeding
F	37	3680	C/S	No	3	14,1	Cephalohematoma
F	38	2650	C/S	No	7	21	Unknown
F	35	2555	NVD	No	1	10,1	Prematurity
M	40	3000	NVD	No	1	8	Hemolytic jaundice
M	36	2840	NVD	No	3	15,3	Dehydration due to lack of proper feeding
F	37	2850	NVD	Yes	3	18,5	Breast milk jaundice
F	35	2460	NVD	No	3	16,1	Breast milk jaundice
M	38	3370	NVD	No	7	23	Dehydration due to lack of proper feeding
M	35	3015	NVD	No	2	11,9	Prematurity
M	40	3805	C/S	No	1	13,2	Dehydration due to lack of proper feeding
M	36	2825	C/S	No	5	14,7	Prematurity
M	37	2300	NVD	No	2	15	Cephalohematoma
M	40	2700	C/S	No	4	18,1	Unknown
M	39	3420	NVD	No	5	22,5	Hemolytic jaundice
F	37	2470	NVD	No	1	9	Hemolytic jaundice
M	40	2800	NVD	No	5	18	Unknown
M	39	3000	NVD	No	6	20,4	Unknown
M	40	3915	C/S	No	4	21,5	Dehydration due to lack of proper feeding
M	40	3000	NVD	No	6	19	Unknown
F	38	3820	C/S	No	5	19	Unknown
M	40	3300	NVD	No	4	35	Hemolytic jaundice
M	38	3790	NVD	No	5	20	Polycythemia
F	40	3180	NVD	Yes	6	20	Unknown
M	40	3200	NVD	No	2	23	Unknown
F	39	3200	NVD	No	6	22	Unknown
F	40	3350	C/S	No	6	19,4	Unknown
F	38	2960	C/S	No	5	20	Breast milk jaundice
M	37	4000	C/S	No	6	17	Unknown
F	38	2960	C/S	No	3	20	Breast milk jaundice
M	36	3160	C/S	No	6	19	Prematurity
F	38	2950	NVD	No	7	19	Unknown
M	37	3430	NVD	No	7	19	Unknown
M	35	3120	C/S	No	6	17,8	Dehydration due to lack of proper feeding
F	41	3980	C/S	No	2	13,9	Unknown
F	38	2800	C/S	No	4	19	Hemolytic jaundice
F	39	3850	C/S	No	4	18	Unknown
F	38	3085	C/S	No	5	20	Unknown
M	35	4250	C/S	No	2	15	Breast milk jaundice
F	40	2750	NVD	No	1	15,8	Unknown
M	37	3500	C/S	No	4	18,1	Prematurity
M	39	3200	C/S	No	3	17,9	Unknown
M	37	3015	NVD	No	6	18,8	Prematurity
M	39	3350	NVD	No	4	20,6	Dehydration due to lack of proper feeding
M	39	3450	NVD	No	5	24	Dehydration due to lack of proper feeding
M	37	3170	C/S	No	4	14	Dehydration due to lack of proper feeding
M	35	3160	C/S	No	7	17	Dehydration due to lack of proper feeding
F	38	3500	C/S	No	6	22	Dehydration due to lack of proper feeding
M	38	3280	NVD	No	4	18	Dehydration due to lack of proper feeding
F	38	2720	C/S	No	6	26	Dehydration due to lack of proper feeding
M	39	3500	NVD	No	4	17	Unknown
M	38	2320	NVD	No	7	22	Hemolytic jaundice
M	39	2200	NVD	No	4	32	Hemolytic jaundice
F	35	2600	NVD	Yes	2	28	Hemolytic jaundice
M	38	3430	NVD	No	2	12,24	Dehydration due to lack of proper feeding
F	38	3000	NVD	No	1	20,8	Hemolytic jaundice
M	38	4000	NVD	No	2	29	Hemolytic jaundice
M	36	2500	C/S	Yes	2	16	Unknown
M	38	3000	C/S	No	7	24,2	Unknown
M	37	2950	C/S	No	5	19,5	Breast milk jaundice
M	39	2500	NVD	No	7	19,3	Cephalohematoma
F	37	3100	NVD	No	4	16,6	Hemolytic jaundice
M	39	3850	NVD	No	1	12,3	Hemolytic jaundice
M	38	3600	NVD	No	1	11,5	Hemolytic jaundice
M	36	2800	NVD	No	7	17	Unknown
F	38	3155	C/S	Yes	2	12,2	Hemolytic jaundice
M	40	2710	NVD	No	1	12,7	Hemolytic jaundice
F	38	3150	NVD	No	6	19	Dehydration due to lack of proper feeding
F	37	3300	C/S	No	7	20,4	Prematurity
M	37	2685	C/S	No	1	8,3	Hemolytic jaundice
F	39	2700	C/S	Yes	5	22	Dehydration due to lack of proper feeding
F	39	3200	NVD	No	5	23	Unknown
M	39	3700	NVD	No	4	20	Unknown
M	40	3805	C/S	No	1	11,4	Dehydration due to lack of proper feeding
M	38	2960	NVD	No	6	22,2	Breast milk jaundice
F	37	2850	NVD	No	3	18,5	Breast milk jaundice
F	39	3090	NVD	No	3	16,6	Unknown
M	36	2650	C/S	No	6	18,9	Dehydration due to lack of proper feeding
M	38	3200	C/S	No	7	24,5	Dehydration due to lack of proper feeding
M	38	4200	NVD	Yes	7	17,5	Breast milk jaundice
M	39	4300	NVD	No	3	13,9	Dehydration due to lack of proper feeding
M	38	3200	C/S	No	6	20,9	Dehydration due to lack of proper feeding
F	40	3340	C/S	No	4	19,5	Dehydration due to lack of proper feeding
F	38	3005	C/S	No	3	18,8	Hemolytic jaundice
M	36	3550	C/S	No	6	18,4	Prematurity
F	37	2930	C/S	No	6	18,5	Hemolytic jaundice
F	37	3200	NVD	No	7	21,9	Hemolytic jaundice
F	38	2850	C/S	Yes	2	17,7	Hemolytic jaundice
F	40	3470	C/S	No	3	17,2	Dehydration due to lack of proper feeding
M	40	3200	NVD	No	2	14,8	Breast milk jaundice
F	37	3100	C/S	No	5	16,65	Unknown
M	38	2700	NVD	No	6	17,7	Hemolytic jaundice
F	35	2460	NVD	No	2	16,1	Hemolytic jaundice
M	38	3370	NVD	No	6	23,7	Hemolytic jaundice
M	37	2960	NVD	No	6	25	Hemolytic jaundice
F	39	3000	NVD	No	5	21,6	Hemolytic jaundice
M	36	2825	C/S	No	7	23,85	Prematurity
F	36	3065	C/S	No	6	20,35	Hemolytic jaundice
F	39	3590	NVD	No	2	10,5	Dehydration due to lack of proper feeding
F	40	3060	NVD	No	1	10,9	Hemolytic jaundice
M	39	3030	C/S	No	1	21	Unknown
M	41	3200	NVD	No	1	13,3	Hemolytic jaundice
M	35	2400	NVD	No	3	19,8	Dehydration due to lack of proper feeding
M	37	3550	C/S	No	7	17	Hemolytic jaundice
M	39	3480	C/S	No	5	18,2	Breast milk jaundice
M	38	3270	NVD	No	4	15,8	Hemolytic jaundice
M	40	3780	NVD	No	2	13,2	Breast milk jaundice
F	35	2675	NVD	No	4	19	Prematurity
M	38	2790	C/S	No	5	21	Unknown
M	37	4050	NVD	No	2	19,5	Hemolytic jaundice
F	35	2450	C/S	No	2	17,08	Breast milk jaundice
F	36	2470	NVD	No	5	17,79	Prematurity
F	38	3000	C/S	No	4	16,6	Dehydration due to lack of proper feeding
F	39	2900	C/S	No	4	17,2	Unknown
F	39	3670	NVD	No	2	13,4	Hemolytic jaundice
F	37	2700	C/S	No	5	22,5	Polycythemia
F	36	2050	C/S	No	7	17,21	Breast milk jaundice
M	37	2800	NVD	No	4	22,5	Cephalohematoma
M	38	3150	C/S	No	6	16,1	Dehydration due to lack of proper feeding
M	35	2680	NVD	No	3	14,59	Dehydration due to lack of proper feeding
F	37	3350	C/S	Yes	1	7,2	Hemolytic jaundice
F	37	2500	C/S	No	6	15,17	Dehydration due to lack of proper feeding
F	38	3250	C/S	No	5	28,85	Dehydration due to lack of proper feeding
M	37	3700	C/S	No	4	15,13	Dehydration due to lack of proper feeding
M	38	2640	NVD	No	4	17,34	Breast milk jaundice
F	38	3995	C/S	Yes	3	15,52	Dehydration due to lack of proper feeding
M	39	3815	C/S	No	2	10,42	Dehydration due to lack of proper feeding
M	37	2705	NVD	No	5	19,56	Dehydration due to lack of proper feeding
F	39	3290	C/S	No	4	18	Breast milk jaundice
M	39	3330	NVD	No	6	21,3	Unknown
F	37	2675	C/S	Yes	7	20	Dehydration due to lack of proper feeding
M	36	2840	C/S	No	5	21,8	Breast milk jaundice
M	38	3200	NVD	No	3	19,5	Dehydration due to lack of proper feeding
M	38	3500	NVD	No	6	20	Unknown
F	37	2990	NVD	No	7	22,7	Hemolytic jaundice
M	38	3180	C/S	No	5	15,8	Hemolytic jaundice
M	39	3180	C/S	No	2	13,6	Hemolytic jaundice
M	37	2300	NVD	No	2	10	Hemolytic jaundice
M	39	3555	NVD	No	2	12	Unknown
F	38	2965	NVD	No	2	10,6	Dehydration due to lack of proper feeding
M	40	3400	C/S	No	5	15,2	Dehydration due to lack of proper feeding
M	36	2700	C/S	No	5	15,6	Unknown
M	36	3170	C/S	No	4	16,1	Dehydration due to lack of proper feeding
M	36	2800	C/S	No	4	13,3	Dehydration due to lack of proper feeding
F	37	3170	NVD	No	3	16,5	Polycythemia
M	37	1975	C/S	No	7	15,1	Unknown
M	39	3770	C/S	No	3	16,7	Breast milk jaundice
F	40	3500	C/S	No	1	11,2	Hemolytic jaundice
F	39	3165	NVD	Yes	2	13	Hemolytic jaundice
F	39	3470	C/S	No	4	18,6	Hemolytic jaundice
F	39	2760	NVD	No	5	24,5	Breast milk jaundice
M	37	3000	NVD	No	1	8,8	Hemolytic jaundice
F	36	3110	NVD	No	3	17,3	Breast milk jaundice
M	39	4040	NVD	No	2	13,4	Hemolytic jaundice
M	35	2820	NVD	No	5	17,1	Hemolytic jaundice
M	37	2350	NVD	No	7	21,5	Hemolytic jaundice
M	40	3520	NVD	Yes	2	14,7	Hemolytic jaundice
F	36	3075	C/S	Yes	5	15,3	Hemolytic jaundice
F	39	2400	NVD	No	4	17	Unknown
F	40	3500	NVD	No	3	17	Unknown
F	38	3000	NVD	No	4	19,8	Dehydration due to lack of proper feeding
F	39	4030	C/S	No	4	18,9	Unknown
M	42	2980	NVD	No	3	19,2	Dehydration due to lack of proper feeding
F	38	3780	C/S	No	6	16,9	Hemolytic jaundice
M	37	3550	C/S	No	2	13,2	Dehydration due to lack of proper feeding
M	37	2560	C/S	No	5	15,3	Unknown
M	37	3800	NVD	No	3	15,7	Prematurity
F	37	2900	NVD	No	4	20	Hemolytic jaundice
M	38	3200	NVD	No	1	9	Hemolytic jaundice
M	38	4000	NVD	No	6	16,2	Unknown
M	38	2300	NVD	Yes	7	22,6	Unknown
F	38	2360	C/S	No	6	20,7	Unknown
F	38	3270	C/S	No	6	18,3	Hemolytic jaundice
F	39	3060	C/S	No	5	17,2	Dehydration due to lack of proper feeding
M	39	2810	C/S	No	4	18,8	Dehydration due to lack of proper feeding
F	38	3760	C/S	No	3	16,5	Dehydration due to lack of proper feeding
M	38	3150	NVD	No	2	23,5	Unknown
M	35	2130	NVD	No	6	17,9	Prematurity
F	36	2900	C/S	No	7	17,7	Prematurity
M	40	3400	NVD	No	3	20	Breast milk jaundice
M	40	2800	NVD	No	4	19	Breast milk jaundice
F	39	3480	C/S	No	7	20,5	Hemolytic jaundice
F	41	3530	C/S	No	7	21	Hemolytic jaundice
M	39	3100	NVD	Yes	5	21	Unknown
M	39	2700	C/S	No	3	15	Breast milk jaundice
M	40	3400	C/S	Yes	7	21	Dehydration due to lack of proper feeding
M	36	2500	NVD	No	5	24	Prematurity
M	37	2700	C/S	No	7	25	Dehydration due to lack of proper feeding
M	36	2400	NVD	No	4	17,1	Prematurity
M	37	3030	C/S	No	5	15	Dehydration due to lack of proper feeding
F	37	2900	C/S	No	7	20	Prematurity
F	38	2900	C/S	No	3	19	Dehydration due to lack of proper feeding
F	39	3250	C/S	No	6	19	Hemolytic jaundice
F	39	2950	C/S	No	4	18	Dehydration due to lack of proper feeding
F	38	3900	C/S	No	4	23	Dehydration due to lack of proper feeding
F	35	2450	NVD	No	3	14	Breast milk jaundice
M	36	3300	C/S	No	5	14	Dehydration due to lack of proper feeding
F	36	3200	C/S	No	3	15	Prematurity
M	38	2800	C/S	No	4	16	Dehydration due to lack of proper feeding
M	36	2740	C/S	No	5	13	Dehydration due to lack of proper feeding
M	36	2800	C/S	No	3	14	Prematurity
M	35	2040	C/S	No	7	13	Prematurity
M	35	2780	NVD	No	5	21	Prematurity
M	35	2220	C/S	No	6	13	Dehydration due to lack of proper feeding
F	37	3250	C/S	No	1	6	Hemolytic jaundice
M	36	3000	C/S	No	7	29	Dehydration due to lack of proper feeding
M	38	3600	C/S	No	5	13	Dehydration due to lack of proper feeding
M	36	2360	C/S	No	6	12,7	Dehydration due to lack of proper feeding
M	37	2640	C/S	No	5	14	Prematurity
F	39	3395	C/S	No	1	16,4	Hemolytic jaundice
M	39	2970	NVD	Yes	2	16,7	Dehydration due to lack of proper feeding
F	38	3000	C/S	No	3	18,1	Unknown
M	38	3235	NVD	No	7	21	Unknown
F	35	2425	NVD	No	3	17,4	Unknown
F	38	2600	NVD	No	7	24,7	Unknown
M	35	2260	NVD	No	3	14	Unknown
F	38	2800	NVD	No	4	20	Unknown
F	38	3335	C/S	No	4	17,4	Unknown
M	35	2790	C/S	No	4	16,8	Breast milk jaundice
M	41	4150	C/S	No	3	16,5	Hemolytic jaundice
F	39	3240	NVD	Yes	3	21	Dehydration due to lack of proper feeding
M	38	3510	C/S	No	3	18	Dehydration due to lack of proper feeding
F	38	3100	C/S	No	6	21,5	Breast milk jaundice
F	36	2630	NVD	No	7	26	Breast milk jaundice
M	39	4010	C/S	No	3	17,8	Dehydration due to lack of proper feeding
M	40	3100	NVD	No	3	12	Hemolytic jaundice
F	38	3800	C/S	Yes	5	27,5	Breast milk jaundice
F	40	3050	C/S	No	3	18,4	Dehydration due to lack of proper feeding
F	38	3510	C/S	No	7	20,2	Breast milk jaundice
F	37	3620	C/S	Yes	4	18	Breast milk jaundice
F	40	3650	NVD	No	4	18	Dehydration due to lack of proper feeding
M	39	2840	C/S	No	4	16,5	Breast milk jaundice
F	38	3500	C/S	Yes	5	18,1	Breast milk jaundice
M	35	1770	C/S	No	5	16	Breast milk jaundice
M	35	2230	NVD	No	7	16	Dehydration due to lack of proper feeding
M	40	3200	NVD	No	5	20	Breast milk jaundice
F	40	4085	NVD	Yes	4	18,14	Dehydration due to lack of proper feeding
M	36	2220	NVD	No	3	12,32	Breast milk jaundice
F	37	2710	NVD	No	6	24,5	Dehydration due to lack of proper feeding
F	40	3040	NVD	No	5	21,3	Breast milk jaundice
M	37	3520	C/S	No	2	12,1	Dehydration due to lack of proper feeding
F	39	3600	C/S	Yes	4	20	Breast milk jaundice
F	41	3250	NVD	No	4	18,2	Dehydration due to lack of proper feeding
F	40	3900	NVD	No	4	19	Breast milk jaundice
M	40	3500	NVD	No	3	23,2	Breast milk jaundice
F	37	3370	C/S	No	5	21,1	Breast milk jaundice
M	36	2600	NVD	Yes	3	17,3	Dehydration due to lack of proper feeding
F	38	3700	NVD	No	4	19,7	Dehydration due to lack of proper feeding
F	40	3050	NVD	No	4	19,5	Breast milk jaundice
F	38	3300	NVD	No	5	19,6	Breast milk jaundice
F	38	2850	NVD	No	5	22,6	Breast milk jaundice
F	38	3030	NVD	No	3	16	Dehydration due to lack of proper feeding
M	39	3850	C/S	No	3	14,8	Breast milk jaundice
F	38	3030	C/S	No	1	6,8	Breast milk jaundice
F	41	3360	NVD	No	2	14,6	Cephalohematoma
F	36	2850	C/S	No	3	15,7	Dehydration due to lack of proper feeding
M	40	4300	NVD	No	2	12	Breast milk jaundice
M	39	3600	NVD	No	3	19,2	Unknown
M	36	2530	NVD	No	2	8,19	Breast milk jaundice
M	36	2975	NVD	No	2	9,3	Breast milk jaundice
F	37	2700	NVD	No	4	20	Breast milk jaundice
M	38	3660	C/S	No	3	17,2	Dehydration due to lack of proper feeding
M	41	3630	NVD	No	3	18	Dehydration due to lack of proper feeding
F	37	2750	C/S	No	5	18,8	Unknown
M	38	2840	C/S	No	6	22	Hemolytic jaundice
F	38	4100	C/S	No	4	29	Hemolytic jaundice
F	40	3900	NVD	No	4	15,9	Breast milk jaundice
F	39	2920	C/S	No	3	17,5	Hemolytic jaundice
M	35	2300	C/S	No	7	15,7	Dehydration due to lack of proper feeding
F	35	2440	C/S	No	6	18,25	Prematurity
M	38	3180	NVD	No	7	19	Dehydration due to lack of proper feeding
F	38	3000	NVD	No	6	19,5	Breast milk jaundice
M	39	3520	NVD	No	7	19,21	Hemolytic jaundice
M	38	2980	NVD	No	2	12,4	Unknown
F	36	2200	C/S	No	3	17,5	Hemolytic jaundice
M	35	3050	NVD	No	3	15,49	Prematurity
F	35	2500	NVD	No	6	17,9	Prematurity
F	36	2515	C/S	Yes	4	16,42	Unknown
M	35	3950	C/S	No	3	15,2	Dehydration due to lack of proper feeding
M	40	2950	NVD	No	5	17,9	Dehydration due to lack of proper feeding
M	38	3570	C/S	No	7	19,5	Dehydration due to lack of proper feeding
M	37	3460	NVD	No	3	17,9	Unknown
M	40	3000	C/S	No	4	20,2	Dehydration due to lack of proper feeding
M	38	3500	C/S	No	1	9,5	Hemolytic jaundice
M	38	2960	C/S	Yes	5	21	Hemolytic jaundice
M	37	3100	C/S	No	4	14,3	Polycythemia
M	36	2840	C/S	No	6	18,67	Unknown
F	37	2500	C/S	Yes	6	18,7	Dehydration due to lack of proper feeding
M	35	2710	C/S	No	7	18	Prematurity
F	39	3500	NVD	No	6	25,51	Unknown
M	38	3300	NVD	No	7	18,6	Unknown
F	39	2250	NVD	No	7	18,1	Unknown
M	40	3900	C/S	No	3	17,5	Polycythemia
F	39	3500	NVD	No	7	15,5	Cephalohematoma
M	38	2910	NVD	No	3	16	Unknown
M	38	2750	C/S	Yes	7	21,3	Hemolytic jaundice
M	37	3480	C/S	Yes	4	20,3	Unknown
F	35	2660	C/S	No	5	18,7	Dehydration due to lack of proper feeding
M	38	3100	NVD	No	1	9,2	Hemolytic jaundice
F	36	2400	C/S	No	1	9	Prematurity
M	38	3420	C/S	No	2	14,4	Hemolytic jaundice
M	36	3300	C/S	No	2	19,6	Dehydration due to lack of proper feeding
F	39	3600	NVD	No	6	20	Unknown
F	35	1955	C/S	No	4	19	Prematurity
M	38	3180	C/S	Yes	5	20	Dehydration due to lack of proper feeding
F	37	3300	NVD	No	1	7,6	Hemolytic jaundice
M	40	3590	NVD	Yes	1	11,4	Hemolytic jaundice
F	40	2685	NVD	No	1	8,8	Unknown
F	36	2700	NVD	No	1	13,8	Prematurity
F	36	2475	NVD	No	2	11	Prematurity
F	38	3650	NVD	No	2	15	Dehydration due to lack of proper feeding
M	39	4150	NVD	No	5	18,3	Dehydration due to lack of proper feeding
M	40	3000	NVD	No	1	9,7	Hemolytic jaundice
M	36	2050	C/S	No	1	7,8	Prematurity
F	37	3120	NVD	No	2	12,7	Unknown
F	39	3650	C/S	Yes	1	7,1	Hemolytic jaundice
M	38	3160	NVD	No	1	8,2	Hemolytic jaundice
M	38	2875	NVD	No	1	14	Unknown
M	38	3140	NVD	No	6	21	Unknown
M	40	4070	NVD	No	5	20,1	Dehydration due to lack of proper feeding
M	38	3200	C/S	No	4	32	Dehydration due to lack of proper feeding
F	38	3000	NVD	Yes	2	16,5	Hemolytic jaundice
F	38	3200	NVD	No	7	21	Cephalohematoma
M	38	3200	NVD	Yes	2	32	Dehydration due to lack of proper feeding
M	39	3550	C/S	Yes	6	23	Unknown
F	35	2000	C/S	No	1	7,2	Hemolytic jaundice
M	37	3000	C/S	Yes	6	17	Hemolytic jaundice
M	36	1980	C/S	No	6	18,6	Unknown
F	39	2500	NVD	Yes	1	14,3	Hemolytic jaundice
M	39	2800	NVD	No	7	17,9	Breast milk jaundice
M	38	2500	C/S	Yes	1	14	Hemolytic jaundice
F	37	3350	C/S	Yes	5	19,5	Hemolytic jaundice
F	39	3555	NVD	No	3	18,5	Breast milk jaundice
M	39	3700	NVD	No	6	19,17	Dehydration due to lack of proper feeding
M	37	3680	C/S	No	5	20,2	Hemolytic jaundice
M	37	3190	NVD	No	4	18,22	Dehydration due to lack of proper feeding
M	39	3010	C/S	Yes	1	16,2	Dehydration due to lack of proper feeding
F	37	2705	NVD	No	5	18,9	Prematurity
M	38	3500	NVD	No	3	19	Dehydration due to lack of proper feeding
M	38	2930	C/S	No	4	16,5	Dehydration due to lack of proper feeding
M	38	3220	C/S	No	4	17	Dehydration due to lack of proper feeding
F	39	3400	C/S	No	6	17	Dehydration due to lack of proper feeding
F	38	3530	C/S	No	7	16,5	Dehydration due to lack of proper feeding
F	38	3530	C/S	No	7	20	Dehydration due to lack of proper feeding
M	40	3200	NVD	No	4	17	Dehydration due to lack of proper feeding
M	39	3400	NVD	No	3	17,5	Dehydration due to lack of proper feeding
M	37	3300	NVD	No	3	17,2	Dehydration due to lack of proper feeding
M	39	4125	C/S	Yes	3	16,9	Hemolytic jaundice
M	37	2800	C/S	No	5	17,1	Unknown
M	37	3300	C/S	No	5	23,9	Unknown
F	39	3200	C/S	No	5	18,7	Breast milk jaundice
F	39	2825	NVD	No	2	12,1	Dehydration due to lack of proper feeding
M	39	3510	NVD	No	2	13,5	Breast milk jaundice
F	38	3260	C/S	No	5	23	Hemolytic jaundice
M	37	2850	C/S	No	5	20,8	Dehydration due to lack of proper feeding
F	36	2900	C/S	No	2	12,9	Hemolytic jaundice
M	39	3240	NVD	No	5	24,68	Hemolytic jaundice
M	37	3030	NVD	No	4	19,8	Cephalohematoma
M	37	3000	C/S	No	4	18	Dehydration due to lack of proper feeding
F	38	3180	C/S	No	5	17	Breast milk jaundice
F	37	2890	NVD	No	3	13,7	Dehydration due to lack of proper feeding
F	39	3975	NVD	No	3	16,8	Breast milk jaundice
M	38	3140	NVD	No	7	18	Unknown
F	40	3400	NVD	No	3	18	Unknown
F	40	2780	NVD	No	7	18,1	Hemolytic jaundice
M	37	3350	NVD	No	6	19,4	Prematurity
M	36	2710	C/S	No	6	24,8	Breast milk jaundice
M	37	3310	C/S	No	5	20	Dehydration due to lack of proper feeding
M	37	2940	C/S	No	2	9,5	Breast milk jaundice
M	38	3150	NVD	No	6	19,9	Unknown
M	40	3580	C/S	No	1	8,26	Hemolytic jaundice
M	39	3180	C/S	No	5	19,9	Hemolytic jaundice
F	40	3480	C/S	No	7	22	Hemolytic jaundice
M	35	2560	NVD	No	2	11,6	Breast milk jaundice
M	36	2760	NVD	No	7	23,3	Unknown
F	37	3335	NVD	No	1	7,2	Breast milk jaundice
M	38	3100	NVD	No	5	21	Unknown
F	41	3530	C/S	No	7	21	Hemolytic jaundice
F	40	4000	NVD	No	7	19,19	Breast milk jaundice
M	35	2390	NVD	No	6	24,1	Prematurity
F	39	3200	NVD	No	7	16,4	Unknown
M	38	3600	C/S	No	3	21,4	Hemolytic jaundice
M	39	3520	NVD	No	6	17,4	Hemolytic jaundice
M	36	3600	NVD	No	5	26	Cephalohematoma
M	37	2160	NVD	No	6	24,9	Unknown
F	38	3180	C/S	No	4	18,9	Hemolytic jaundice
F	35	2460	NVD	No	3	19,8	Prematurity
M	35	2170	C/S	No	2	14	Prematurity
M	36	2740	NVD	No	4	21,5	Dehydration due to lack of proper feeding
M	38	2600	NVD	No	4	24,1	Hemolytic jaundice
M	39	3500	C/S	Yes	7	21,4	Unknown
F	38	2900	C/S	No	3	14,7	Hemolytic jaundice
M	38	3140	NVD	No	6	17,8	Unknown
M	39	3500	C/S	No	6	17,9	Dehydration due to lack of proper feeding
M	36	3010	NVD	No	4	23,6	Prematurity
M	38	3100	C/S	Yes	7	20,2	Unknown
F	38	2520	NVD	No	3	27,8	Cephalohematoma
F	35	2820	C/S	No	6	16,6	Prematurity
M	40	3850	NVD	No	3	17	Cephalohematoma
F	35	2500	NVD	No	3	15	Breast milk jaundice
F	38	2380	C/S	No	3	16	Dehydration due to lack of proper feeding
M	38	3500	C/S	No	6	18,5	Unknown
M	39	3170	NVD	No	7	20,2	Dehydration due to lack of proper feeding
M	41	4050	C/S	No	3	15,2	Hemolytic jaundice
F	38	3000	C/S	No	5	18,3	Breast milk jaundice
F	40	4010	NVD	No	4	18	Dehydration due to lack of proper feeding
M	39	3450	C/S	No	6	17,2	Dehydration due to lack of proper feeding
M	40	3670	NVD	No	6	20,7	Hemolytic jaundice
M	38	3100	C/S	No	4	16	Unknown
F	35	2330	C/S	No	6	16	Prematurity
F	40	3440	NVD	Yes	2	16,7	Hemolytic jaundice
M	38	3300	NVD	No	5	20	Unknown
F	40	2790	NVD	No	7	21,2	Unknown
M	38	3110	C/S	Yes	7	19,5	Breast milk jaundice
F	39	4000	C/S	No	3	16,8	Hemolytic jaundice
F	39	3640	NVD	No	3	17,4	Hemolytic jaundice
F	41	2670	NVD	No	3	38,6	Dehydration due to lack of proper feeding
M	38	3680	NVD	No	7	22,7	Hemolytic jaundice
M	37	3800	NVD	No	3	20,2	Dehydration due to lack of proper feeding
M	37	3600	NVD	No	3	15,6	Dehydration due to lack of proper feeding
F	41	3650	NVD	No	5	18,6	Dehydration due to lack of proper feeding
F	36	3250	NVD	No	4	15,7	Prematurity
M	37	3740	NVD	Yes	6	21,5	Polycythemia
M	39	2920	NVD	No	1	13	Hemolytic jaundice
F	38	2680	NVD	No	4	20,2	Unknown
M	39	3090	NVD	Yes	4	26,3	Hemolytic jaundice
M	37	3650	NVD	No	5	25,7	Prematurity
M	39	2800	C/S	No	6	23,6	Hemolytic jaundice
M	38	3250	NVD	No	6	19,8	Hemolytic jaundice
M	38	2900	NVD	No	5	16,4	Breast milk jaundice
F	39	3995	C/S	No	1	14,62	Hemolytic jaundice
M	39	2500	C/S	No	4	18,15	Dehydration due to lack of proper feeding
M	35	2080	NVD	No	6	17,5	Prematurity
F	38	3050	C/S	No	3	15,7	Unknown
M	35	2950	C/S	No	1	14	Dehydration due to lack of proper feeding
F	35	2550	C/S	No	5	20,9	Dehydration due to lack of proper feeding
M	38	3700	NVD	No	5	20,77	Dehydration due to lack of proper feeding
M	35	1940	C/S	No	2	10,38	Dehydration due to lack of proper feeding
M	35	1660	C/S	No	1	7,3	Prematurity
F	40	3600	C/S	No	4	14,25	Dehydration due to lack of proper feeding
M	39	3540	NVD	No	1	9,2	Hemolytic jaundice
M	40	3440	NVD	No	7	20,4	Hemolytic jaundice
M	38	3590	NVD	No	7	18,72	Breast milk jaundice
M	36	3095	C/S	No	7	15,8	Prematurity
F	39	2985	NVD	No	7	20,4	Dehydration due to lack of proper feeding
M	35	2500	NVD	Yes	3	15,16	Breast milk jaundice
M	39	3090	NVD	Yes	4	28	Hemolytic jaundice
F	35	2500	NVD	No	6	17,58	Prematurity
F	36	2260	C/S	No	5	17,4	Prematurity
M	39	3150	C/S	Yes	7	19,8	Dehydration due to lack of proper feeding
M	37	3500	C/S	Yes	6	18,7	Unknown
F	39	3200	NVD	No	4	21,1	Breast milk jaundice
F	36	3400	NVD	No	3	14,6	Dehydration due to lack of proper feeding
F	40	2860	NVD	Yes	4	14,72	Breast milk jaundice
F	36	3570	C/S	No	5	16	Dehydration due to lack of proper feeding
F	38	3390	C/S	No	7	16	Dehydration due to lack of proper feeding
M	37	3150	C/S	No	7	17,5	Prematurity
F	39	4610	C/S	No	7	19,3	Dehydration due to lack of proper feeding
F	38	2910	C/S	Yes	2	21,8	Hemolytic jaundice
F	38	2800	C/S	No	1	6	Hemolytic jaundice
F	37	2510	NVD	Yes	1	6,8	Hemolytic jaundice
F	37	2800	C/S	No	1	11	Dehydration due to lack of proper feeding
M	38	2900	C/S	No	5	19,5	Hemolytic jaundice
M	39	3330	NVD	No	4	20,6	Unknown
M	38	3650	C/S	No	6	20	Unknown
F	40	2940	NVD	Yes	2	17,2	Unknown
M	37	3410	NVD	No	4	17,5	Dehydration due to lack of proper feeding
M	38	2930	C/S	No	4	16,5	Breast milk jaundice
F	37	2600	C/S	No	2	10,6	Breast milk jaundice
M	36	2750	NVD	No	3	18,5	Dehydration due to lack of proper feeding
M	39	3860	NVD	No	6	18	Dehydration due to lack of proper feeding
F	40	2800	NVD	No	2	14,6	Breast milk jaundice
F	38	3220	C/S	No	7	21	Dehydration due to lack of proper feeding
M	36	2900	NVD	No	4	31	Unknown
M	39	3110	NVD	No	4	19	Cephalohematoma
M	36	2780	C/S	No	4	19,3	Dehydration due to lack of proper feeding
M	40	4100	C/S	Yes	4	19,3	Unknown
F	40	3260	NVD	No	4	21	Hemolytic jaundice
M	39	3870	NVD	No	4	17,6	Cephalohematoma
M	40	3710	C/S	No	5	19	Hemolytic jaundice
M	41	3970	C/S	Yes	5	20	Hemolytic jaundice
M	40	3600	NVD	Yes	3	23,7	Hemolytic jaundice
M	37	2210	C/S	No	2	13,6	Breast milk jaundice
F	37	3810	NVD	No	6	19,6	Breast milk jaundice
M	38	3570	C/S	No	5	26,2	Dehydration due to lack of proper feeding
F	37	2920	NVD	No	3	14,68	Dehydration due to lack of proper feeding
M	39	2300	NVD	No	5	19	Unknown
F	38	3150	C/S	No	6	21	Dehydration due to lack of proper feeding
M	38	3250	C/S	Yes	7	18,6	Unknown
F	39	3220	NVD	No	4	23,6	Unknown
F	37	3090	NVD	No	3	14	Dehydration due to lack of proper feeding
M	39	3400	NVD	No	5	18	Unknown
M	38	2550	NVD	No	4	17	Dehydration due to lack of proper feeding
F	39	2540	NVD	No	3	14,84	Dehydration due to lack of proper feeding
F	36	2310	C/S	No	7	17,43	Breast milk jaundice
M	36	3430	C/S	No	3	12,78	Dehydration due to lack of proper feeding
F	35	2410	C/S	Yes	7	27	Breast milk jaundice
M	36	3000	NVD	No	7	28,3	Prematurity
F	38	2200	C/S	No	7	14,8	Hemolytic jaundice
M	38	4030	C/S	No	4	20	Dehydration due to lack of proper feeding
M	38	3200	NVD	No	3	16,8	Cephalohematoma
F	37	3010	NVD	No	5	17,5	Unknown
M	36	2700	NVD	No	3	16	Dehydration due to lack of proper feeding
M	40	3700	C/S	No	4	19	Dehydration due to lack of proper feeding
F	38	2800	NVD	No	1	17,25	Hemolytic jaundice
F	39	3000	NVD	No	4	16,8	Unknown
F	38	3500	C/S	No	1	14,92	Unknown
F	38	2350	NVD	No	7	20	Unknown
F	35	2545	NVD	No	7	18,57	Prematurity
M	38	2930	C/S	No	1	15,08	Unknown
M	35	2320	C/S	Yes	1	5,9	Prematurity
F	38	2940	NVD	No	2	10,9	Dehydration due to lack of proper feeding
M	38	3290	C/S	No	4	19,8	Hemolytic jaundice
M	37	2910	C/S	No	3	11,8	Dehydration due to lack of proper feeding
M	39	3500	NVD	No	1	14	Hemolytic jaundice
F	40	2530	NVD	No	2	16	Hemolytic jaundice
M	40	3409	C/S	No	4	18,2	Hemolytic jaundice
F	39	2980	NVD	No	6	21	Hemolytic jaundice
F	38	2800	C/S	Yes	6	22,7	Hemolytic jaundice
M	40	3300	NVD	No	2	14,2	Dehydration due to lack of proper feeding
F	38	2390	C/S	No	2	15,9	Hemolytic jaundice
F	38	3700	C/S	No	5	21,5	Dehydration due to lack of proper feeding
F	36	2610	NVD	No	6	18,9	Prematurity
F	40	3500	NVD	No	1	14,4	Hemolytic jaundice
M	41	3235	NVD	No	2	22,4	Hemolytic jaundice
M	38	2875	NVD	No	7	20,2	Unknown
M	40	2800	NVD	No	7	21,1	Dehydration due to lack of proper feeding
M	38	3580	C/S	No	6	17	Dehydration due to lack of proper feeding
M	37	2350	C/S	No	6	12,9	Prematurity
F	37	2350	C/S	No	7	12,2	Dehydration due to lack of proper feeding
M	40	3300	NVD	No	4	14,9	Breast milk jaundice
F	40	3770	C/S	No	2	12	Dehydration due to lack of proper feeding
M	38	3000	C/S	No	2	20	Breast milk jaundice
F	35	2400	C/S	No	7	15	Prematurity
M	39	3750	C/S	No	6	21	Breast milk jaundice
F	37	2880	C/S	No	5	14,5	Hemolytic jaundice
M	38	3000	C/S	No	6	27	Hemolytic jaundice
M	35	2350	NVD	No	4	19	Dehydration due to lack of proper feeding
F	37	4400	NVD	No	3	23	Dehydration due to lack of proper feeding
F	35	2200	NVD	No	6	30	Unknown
M	40	3400	NVD	No	6	23	Unknown
M	38	3000	C/S	No	3	21	Unknown
M	39	3590	C/S	No	6	19	Unknown
F	40	3200	NVD	No	7	20	Hemolytic jaundice
M	36	3100	C/S	No	6	18,5	Polycythemia
M	36	2800	C/S	No	7	21	Unknown
F	35	2000	NVD	No	3	13	Prematurity
M	35	1510	C/S	No	4	13	Prematurity
F	35	2350	NVD	No	5	27	Cephalohematoma
F	37	3250	C/S	No	6	20	Dehydration due to lack of proper feeding
M	35	1980	C/S	Yes	5	13	Dehydration due to lack of proper feeding
F	35	1590	C/S	Yes	5	10	Dehydration due to lack of proper feeding
M	37	3000	C/S	No	3	12	Dehydration due to lack of proper feeding
F	35	2200	C/S	No	6	13	Prematurity
M	40	3100	NVD	No	5	21	Breast milk jaundice
M	40	2900	NVD	No	6	25	Breast milk jaundice
M	40	2930	NVD	No	3	15,9	Dehydration due to lack of proper feeding
M	39	2800	C/S	No	6	21	Unknown
M	40	3430	NVD	No	3	16,2	Hemolytic jaundice
F	39	3100	C/S	No	7	20	Breast milk jaundice
F	40	2800	NVD	No	4	20	Unknown
M	37	3280	NVD	No	2	13,2	Hemolytic jaundice
F	38	3450	NVD	No	2	12,6	Hemolytic jaundice
M	39	4285	NVD	Yes	7	18	Hemolytic jaundice
F	38	3170	NVD	No	2	8	Hemolytic jaundice
M	40	3290	NVD	No	5	22,3	Unknown
F	38	3500	C/S	No	2	18	Hemolytic jaundice
M	37	2845	C/S	No	7	15,5	Dehydration due to lack of proper feeding
F	38	3500	C/S	No	3	18	Hemolytic jaundice
F	39	2800	NVD	No	3	17,25	Hemolytic jaundice
F	40	3090	NVD	No	4	17,9	Hemolytic jaundice
M	36	2920	NVD	Yes	4	25	Unknown
M	38	3190	C/S	No	4	19,4	Breast milk jaundice
F	39	3305	NVD	No	5	27,7	Dehydration due to lack of proper feeding
M	36	2640	C/S	No	5	17,8	Hemolytic jaundice
F	37	3010	NVD	No	4	19	Hemolytic jaundice
M	39	2830	NVD	No	6	17,1	Breast milk jaundice
F	38	4200	NVD	No	3	14,1	Dehydration due to lack of proper feeding
M	39	4110	NVD	No	2	15,7	Hemolytic jaundice
F	35	2610	NVD	No	3	17	Breast milk jaundice
F	39	3470	NVD	No	6	18,5	Breast milk jaundice
F	39	3150	NVD	No	4	19	Breast milk jaundice
F	38	2740	C/S	No	5	22,7	Breast milk jaundice
F	36	2580	C/S	No	5	14,79	Unknown
F	40	2925	NVD	No	2	16,1	Hemolytic jaundice
M	38	3210	NVD	No	4	21	Breast milk jaundice
F	38	3110	NVD	No	4	19	Breast milk jaundice
F	35	2850	NVD	No	3	16,3	Breast milk jaundice
F	38	4050	NVD	No	5	18,4	Hemolytic jaundice
M	37	2910	C/S	No	4	19,4	Dehydration due to lack of proper feeding
M	39	3225	C/S	No	7	21,63	Dehydration due to lack of proper feeding
M	39	3540	NVD	No	5	18,3	Unknown
M	39	4100	NVD	No	7	20,2	Breast milk jaundice
M	39	3450	NVD	No	5	19,5	Dehydration due to lack of proper feeding
M	37	2220	C/S	No	2	10,2	Dehydration due to lack of proper feeding
M	36	2530	NVD	No	6	21	Breast milk jaundice
F	35	2250	C/S	No	6	16	Breast milk jaundice
F	37	2900	C/S	No	6	22,6	Unknown
M	38	4410	C/S	No	1	7,2	Hemolytic jaundice
F	37	2450	NVD	No	4	16,9	Hemolytic jaundice
M	37	2650	C/S	No	7	17,9	Dehydration due to lack of proper feeding
M	37	2740	C/S	No	2	12	Hemolytic jaundice
M	39	3840	C/S	No	5	20,6	Dehydration due to lack of proper feeding
M	36	2745	NVD	No	7	14,4	Dehydration due to lack of proper feeding
M	35	2350	NVD	No	1	6,5	Hemolytic jaundice
F	37	2700	NVD	No	4	20,6	Breast milk jaundice
F	39	2960	C/S	No	2	16,2	Hemolytic jaundice
F	39	2850	C/S	No	1	8,2	Hemolytic jaundice
F	38	3725	NVD	No	6	18,1	Unknown
M	37	3100	NVD	No	7	18,9	Unknown
F	37	3130	NVD	No	6	24	Dehydration due to lack of proper feeding
F	37	3200	NVD	No	4	15,26	Dehydration due to lack of proper feeding
F	37	3060	NVD	No	3	15,16	Breast milk jaundice
M	40	2300	NVD	No	3	16	Dehydration due to lack of proper feeding
M	36	2730	C/S	Yes	3	14,3	Hemolytic jaundice
M	39	3200	NVD	Yes	6	19,4	Hemolytic jaundice
F	41	3400	NVD	No	4	20	Cephalohematoma
F	35	2000	C/S	No	6	15	Breast milk jaundice
M	40	3700	NVD	No	5	19,5	Cephalohematoma
M	39	3350	NVD	No	5	21	Hemolytic jaundice
F	40	3600	C/S	Yes	2	14	Breast milk jaundice
F	38	3230	NVD	No	4	17,3	Unknown
M	39	3610	C/S	Yes	6	19,2	Dehydration due to lack of proper feeding
F	36	2800	C/S	No	5	19,6	Dehydration due to lack of proper feeding
M	39	3100	NVD	Yes	4	19	Hemolytic jaundice
F	39	3420	C/S	Yes	1	6,4	Hemolytic jaundice
M	35	2690	NVD	Yes	6	21,43	Breast milk jaundice
M	37	2700	NVD	No	4	17,6	Hemolytic jaundice
F	37	2900	C/S	No	5	14,67	Dehydration due to lack of proper feeding
M	39	3105	NVD	No	6	19,8	Breast milk jaundice
M	35	2100	C/S	No	2	12	Breast milk jaundice
M	40	3770	NVD	No	2	15,5	Breast milk jaundice
M	36	1830	C/S	No	5	16,77	Dehydration due to lack of proper feeding
F	37	2440	NVD	No	5	14,7	Breast milk jaundice
M	39	4350	C/S	No	3	15,1	Dehydration due to lack of proper feeding
F	37	3170	C/S	No	1	6,56	Dehydration due to lack of proper feeding
F	35	2360	C/S	No	2	15,2	Hemolytic jaundice
M	37	3020	C/S	No	2	9,21	Breast milk jaundice
F	35	2460	C/S	No	3	14	Prematurity
[truncated: 3,628 more rows]
